# Supplementary material for: Live Bird Exposure among the General Public, Guangzhou, China, May 2013
Source: PLoS One. 2015 Dec 1;10(12):e0143582. doi: 10.1371/journal.pone.0143582 (PMC4666652; doi:10.1371/journal.pone.0143582)
Supplement: S1 Dataset — (CSV) [file pone.0143582.s003.csv]

QSN	gender	edu	residence3	pweight	buy	touchwhenbuy	slaughterathome	washhand_buy&touch	washhand_raisr&touch	agegroup	edugroup	raisepoultry	contactoutdoors	contacksickbirds	weargloves	wearmask	wearaprons	wearboots	change_buyless	change_stop	buyfromothersource	touchofthoseraising	visitmarket_month	visitmarket_week	visitmarket_day	personalbuy_month	personalbuy_week
209	male	tertiary or above	urban districts	0.80176897	0					2	3	0	0	0					1	0	0		0	1	0	0	0
135	female	secondary4-6	urban districts	0.38568742	1					3	2	0	0	0					0	0	0		0	0	1	0	1
808	female	secondary4-6	urban districts	3.2415551	1	1	0	1		1	2	1	0	0					1	0	0	1	1	0	0	1	0
150	female	tertiary or above	urban districts	0.49676552	0					1	3	1	0	0					1	0	0	0	0	0	1	0	0
384	female	secondary1-3	urban districts	0.44442516	0					2	2	0	0	0					0	0	0		0	1	0	0	0
866	female	secondary4-6	urban districts	0.88223917	1	1	0	1		2	2	0	0	0					1	0	0		0	0	1	0	1
1075	female	secondary4-6	urban districts	3.2415551	1	1	1	1		1	2	0	0	0	0	0	0	0	0	0	0		0	1	0	0	1
23	female	tertiary or above	urban districts	0.49676552	1	0	0			1	3	0	0	0					1	0	0		0	1	0	1	0
602	male	secondary4-6	urban districts	1.1096689	0					1	2	0	0	0					1	0	0		0	1	0	0	0
327	male	secondary4-6	urban districts	1.1438979	1	0	0			3	2	0	0	0					0	0	0		0	1	0	0	1
855	male	secondary4-6	urban districts	0.80176897	0					2	2	0	0	0					0	0	0		0	1	0	0	0
1099	female	secondary4-6	urban districts	0.49676552	1	0	1		1	1	2	1	0	0	0	0	0	0	0	0	0	1	0	0	1	0	1
1115	male	tertiary or above	urban districts	2.8889015	0					1	3	0	0	0					1	0	0		0	0	0	0	0
169	male	secondary1-3	urban districts	0.70793601	0					3	2	0	0	0					1	0	0		0	0	1	0	0
1101	male	tertiary or above	urban districts	0.70793601	0	0	0			3	3	0	0	0					0	0	0		0	0	0	0	0
947	male	secondary4-6	urban districts	1.3331028	1	0	0			2	2	0	0	0					1	0	0		0	1	0	1	0
467	female	primary	urban districts	0.44442516	0					2	1	0	0	0					0	0	0		0	0	1	0	0
1158	female	secondary1-3	urban districts	1.3000816	1	0	0			1	2	0	0	0					0	0	0		0	1	0	1	0
1113	female	tertiary or above	urban districts	0.49676552	0					1	3	0	0	0					0	1	0		0	1	0	0	0
668	male	secondary1-3	urban districts	1.1438979	1	1	1	0		3	2	0	0	0	0	0	0	0	0	0	1		0	0	1	0	1
1031	male	tertiary or above	urban districts	1.097923	0					2	3	0	0	0					0	1	0		0	0	1	0	0
980	female	tertiary or above	urban districts	0.44442516	1	0	0			2	3	0	0	0					1	0	0		0	0	1	1	0
1024	male	tertiary or above	urban districts	0.80176897	1	0	0			2	3	0	0	0					0	0	0		0	0	1	0	1
1117	female	secondary1-3	urban districts	0.44442516	1	0	0			2	2	0	0	0					0	0	0		0	0	1	1	0
454	female	tertiary or above	urban districts	1.3000816	0					1	3	0	1	0					1	0	0		0	1	0	0	0
1198	female	tertiary or above	urban districts	0.49676552	0					1	3	0	0	0					0	0	0		0	0	1	0	0
986	female	secondary4-6	urban districts	0.90679398	1	0	0			2	2	0	0	0					1	0	0		0	1	0	1	0
797	female	tertiary or above	urban districts	1.3000816	1	1	0	1		1	3	0	1	0					0	0	0		0	1	0	1	0
191	male	tertiary or above	urban districts	0.77834239	1	0	0			3	3	0	0	0					0	0	0		0	1	0	1	0
193	female	secondary4-6	urban districts	0.68243011	1	1	1	0		3	2	1	1	0	0	0	0	0	1	0	1	0	0	0	1	1	0
588	female	tertiary or above	urban districts	0.90679398	0					2	3	0	0	0					1	0	0		0	0	1	0	0
415	male	tertiary or above	urban districts	0.77834239	1	0	0			3	3	0	0	0					1	0	0		1	0	0	1	0
777	male	tertiary or above	urban districts	1.1477372	0					1	3	0	0	0					0	1	0		0	0	1	0	0
1110	female	tertiary or above	urban districts	0.49676552	0					1	3	0	0	0					0	1	0		0	0	1	0	0
468	male	tertiary or above	urban districts	1.3331028	0					2	3	0	0	0					0	0	0		0	0	0	0	0
202	female	tertiary or above	urban districts	0.49676552	0					1	3	0	0	0					1	0	0		1	0	0	0	0
604	male	secondary1-3	urban districts	3.6595691	0					1	2	0	0	0					1	0	0		0	0	0	0	0
418	male	secondary1-3	urban districts	1.3331028	1	1	0	1		2	2	0	0	0					1	0	0		0	1	0	0	1
2	male	secondary4-6	urban districts	0.70793601	0					3	2	0	0	0					0	0	0		0	0	1	0	0
210	female	secondary1-3	urban districts	0.67226928	0					2	2	0	0	0					0	1	0		0	0	0	0	0
751	male	secondary1-3	urban districts	2.8889015	0					1	2	0	0	0					0	1	0		0	0	0	0	0
1172	female	tertiary or above	urban districts	2.2608376	0					1	3	0	0	0					0	0	0		1	0	0	0	0
213	male	secondary4-6	urban districts	1.1477372	0					1	2	0	0	0					0	0	0		0	0	1	0	0
1178	female	tertiary or above	urban districts	0.49676552	0					1	3	0	0	0					0	1	0		0	1	0	0	0
1033	female	no formal education	urban districts	0.38568742	0					3	1	0	0	0					1	0	0		0	0	1	0	0
231	male	secondary1-3	urban districts	1.1438979	1	0	0			3	2	0	0	0					1	0	0		0	0	1	0	1
49	female	tertiary or above	urban districts	0.49676552	0					1	3	0	0	0					0	0	0		0	0	0	0	0
705	male	tertiary or above	urban districts	0.80176897	1	1	0	1		2	3	0	0	0					0	0	0		0	0	1	1	0
682	female	secondary4-6	urban districts	0.49676552	1	0	0			1	2	0	0	0					1	0	0		0	0	1	0	0
405	female	tertiary or above	urban districts	0.49676552	0					1	3	0	1	0					0	1	0		0	0	1	0	0
271	male	no formal education	urban districts	0.77834239	1	1	0	0		3	1	0	0	0					0	1	0		0	0	1	0	1
700	female	tertiary or above	urban districts	0.44442516	1	0	0			2	3	0	0	0					0	0	0		0	0	1	0	1
1160	female	tertiary or above	urban districts	0.90679398	0					2	3	0	0	0					0	1	0		0	0	0	0	0
238	female	primary	urban districts	0.67226928	0					2	1	0	0	0					1	0	0		0	0	1	0	0
1070	male	secondary4-6	urban districts	1.1096689	0					1	2	0	0	0					1	0	0		0	0	1	0	0
201	male	secondary1-3	urban districts	1.1096689	1	0	0			1	2	0	0	0					1	0	1		0	1	0	1	0
1116	female	secondary4-6	urban districts	0.67226928	0					2	2	0	0	0					0	1	0		0	0	1	0	0
245	female	secondary4-6	urban districts	0.49676552	1	0	0			1	2	0	0	0					0	0	0		0	0	1	0	1
338	female	primary	urban districts	0.38568742	1	1	0	0		3	1	0	0	0					0	0	0		0	0	1	0	1
42	male	tertiary or above	urban districts	1.097923	1	0	0			2	3	0	0	0					1	0	0		1	0	0	1	0
336	male	tertiary or above	urban districts	1.097923	0					2	3	0	0	0					0	1	0		0	0	0	0	0
779	female	secondary1-3	urban districts	0.38568742	0					3	2	1	0	0					0	0	0	1	0	0	1	0	0
359	female	secondary1-3	urban districts	0.44442516	1	0	0		1	2	2	1	0	0					1	0	0	1	0	0	1	0	1
247	male	secondary4-6	urban districts	0.80176897	0					2	2	0	0	0					1	0	0		0	0	0	0	0
1030	female	secondary1-3	urban districts	0.44442516	0					2	2	0	1	0					0	1	0		0	0	1	0	0
619	male	tertiary or above	urban districts	1.1096689	0					1	3	0	0	0					0	0	0		0	1	0	0	0
261	female	no formal education	urban districts	0.60252625	0					3	1	0	0	0					0	1	0		0	0	1	0	0
101	male	primary	urban districts	0.70793601	1	1	1	0	0	3	1	1	0	0	0	0	0	0	0	0	0	1	0	0	0	0	0
217	male	tertiary or above	urban districts	0.70793601	1	0	0			3	3	0	0	0					1	0	0		0	0	1	0	1
46	male	tertiary or above	urban districts	1.3331028	0					2	3	0	0	0					0	0	0		1	0	0	0	0
126	female	secondary1-3	urban districts	0.38568742	0					3	2	0	0	0					1	0	0		0	0	1	0	0
278	female	tertiary or above	urban districts	2.2608376	0					1	3	0	0	0					1	0	0		1	0	0	0	0
230	male	tertiary or above	urban districts	1.4190704	0					2	3	0	0	0					1	0	0		0	0	1	0	0
125	female	secondary4-6	urban districts	0.44442516	0					2	2	0	0	0					0	0	0		0	0	1	0	0
748	male	secondary1-3	urban districts	0.77834239	0					3	2	0	0	0					0	0	0		0	0	0	0	0
967	male	secondary4-6	urban districts	1.097923	0					2	2	0	0	0					0	0	0		0	0	0	0	0
387	female	secondary4-6	urban districts	0.88223917	0					2	2	0	0	0					0	1	0		0	1	0	0	0
1000	female	secondary4-6	urban districts	0.60252625	1	0	0			3	2	0	0	0					0	0	0		0	0	1	0	1
219	female	no formal education	urban districts	0.90679398	0					2	1	0	0	0					0	0	0		0	0	1	0	0
879	female	tertiary or above	urban districts	0.44442516	0					2	3	0	0	0					1	0	0		0	0	1	0	0
1062	male	primary	urban districts	1.1096689	0					1	1	0	0	0					1	0	0		0	0	0	0	0
1109	male	secondary4-6	urban districts	1.097923	0					2	2	0	0	0					1	0	0		0	1	0	0	0
85	female	secondary4-6	urban districts	0.88223917	1	1	0	0		2	2	0	0	0					1	0	0		0	1	0	0	1
1127	male	primary	urban districts	1.3331028	1	0	0			2	1	0	0	0					1	0	0		0	0	1	0	0
532	male	tertiary or above	urban districts	2.8889015	0					1	3	0	0	0					0	1	0		0	0	1	0	0
956	female	tertiary or above	urban districts	0.90679398	1	0	0			2	3	0	0	0					1	0	0		0	1	0	1	0
69	male	tertiary or above	urban districts	1.1477372	0					1	3	0	0	0					0	1	0		0	1	0	0	0
117	male	secondary1-3	urban districts	1.097923	0					2	2	0	0	0					0	0	0		0	1	0	0	0
802	female	secondary1-3	urban districts	0.88223917	1	0	0			2	2	0	0	0					0	1	0		0	0	0	0	0
1104	female	secondary4-6	urban districts	3.2415551	0					1	2	0	0	0					0	1	0		0	0	0	0	0
1006	female	primary	urban districts	0.60252625	1	0	0			3	1	0	0	0					1	0	0		0	1	0	0	0
666	female	secondary4-6	urban districts	0.38568742	0					3	2	0	0	0					1	0	0		0	0	1	0	0
586	female	secondary1-3	urban districts	0.49676552	1	0	0			1	2	0	0	0					0	0	0		0	0	1	1	0
52	male	tertiary or above	urban districts	0.70793601	0					3	3	0	0	0					0	0	0		0	1	0	0	0
1156	female	tertiary or above	urban districts	0.49676552	0					1	3	0	0	0					0	1	0		0	0	1	0	0
969	female	primary	urban districts	0.68243011	1	0	0			3	1	0	0	0					1	0	0		0	0	1	1	0
755	female	secondary4-6	urban districts	0.67226928	1	0	0			2	2	0	0	0					1	0	0		0	1	0	1	0
683	female	primary	urban districts	0.67226928	1	1	0	0		2	1	0	0	0					0	0	0		0	0	1	1	0
334	male	secondary4-6	urban districts	1.3331028	1	1	0	1		2	2	0	1	0					0	0	1		0	1	0	1	0
556	male	secondary1-3	urban districts	0.70793601	1	0	0			3	2	0	0	0					0	0	0		0	0	1	0	1
1124	female	tertiary or above	urban districts	0.49676552	1	0	0			1	3	0	0	0					1	0	0		0	0	1	0	0
1155	male	tertiary or above	urban districts	0.70793601	1	1	0	1		3	3	0	0	0					1	0	0		0	0	1	1	0
778	female	secondary4-6	urban districts	0.88223917	1		0			2	2	0	0	0					1	0	0		0	1	0	0	1
1121	male	tertiary or above	urban districts	1.1096689	0					1	3	0	0	0					0	1	0		0	0	1	0	0
314	male	tertiary or above	urban districts	1.1477372	1	0	0			1	3	0	0	0					0	1	0		0	0	0	0	0
1007	male	tertiary or above	urban districts	2.8889015	0					1	3	0	0	0					0	0	0		0	0	0	0	0
536	male	primary	urban districts	0.70793601	1	1	0	0		3	1	0	0	0					0	0	0		0	0	1	0	0
1164	female	primary	urban districts	0.49676552	1	1	0	0		1	1	0	0	0					0	0	0		0	0	1	0	1
961	female	secondary1-3	urban districts	0.38568742	1	0	0			3	2	0	0	0					0	0	0		0	0	1	0	1
932	female	tertiary or above	urban districts	0.90679398	1	0	0			2	3	0	0	0					1	0	0		0	0	1	1	0
1149	male	secondary4-6	urban districts	0.70793601	0					3	2	0	0	0					1	0	0		0	0	1	0	0
296	male	tertiary or above	urban districts	1.3331028	1					2	3	0	0	0					1	0	0		0	1	0	0	0
611	female	secondary4-6	urban districts	0.44442516	0					2	2	0	1	0					0	0	0		0	1	0	0	0
45	female	tertiary or above	urban districts	0.67226928	1	0	0			2	3	0	0	0					1	0	0		0	0	1	0	1
1071	male	secondary4-6	urban districts	2.8889015	1	0	0		1	1	2	1	1	0					0	0	0	1	0	0	1	0	1
696	male	tertiary or above	urban districts	1.4190704	1	0	0			2	3	0	0	0					0	0	0		0	1	0	0	1
383	female	primary	urban districts	0.67226928	0					2	1	0	0	0					1	0	0		0	0	1	0	0
300	male	secondary4-6	urban districts	2.8889015	0					1	2	1	0	0					1	0	0	0	0	0	0	0	0
959	female	tertiary or above	urban districts	2.2608376	0					1	3	0	0	0					0	0	0		0	0	0	0	0
1072	female	secondary1-3	urban districts	0.67226928	1	0	1		1	2	2	1	0	0	0	0	0	0	0	0	0	1	0	0	1	0	1
474	male	secondary4-6	urban districts	1.1477372	0					1	2	0	0	0					0	0	0		0	0	0	0	0
133	male	tertiary or above	urban districts	1.1477372	1	1	0	0		1	3	0	0	0					1	0	0		0	0	0	0	1
875	female	tertiary or above	urban districts	1.3000816	0					1	3	0	0	0					0	1	0		0	0	1	0	0
1146	female	no formal education	urban districts	0.68243011	0					3	1	0	0	0					0	1	0		0	0	1	0	0
591	male	secondary4-6	urban districts	2.8889015	0					1	2	0	0	0					0	0	0		1	0	0	0	0
343	female	tertiary or above	urban districts	0.44442516	1	0	0			2	3	0	0	0					0	0	0		0	1	0	0	1
228	female	tertiary or above	urban districts	3.2415551	0					1	3	0	0	0					0	1	0		0	0	1	0	0
975	female	tertiary or above	urban districts	0.49676552	0					1	3	0	0	0					1	0	0		0	0	0	0	0
795	female	no formal education	urban districts	0.68243011	0					3	1	0	0	0					0	0	0		0	1	0	0	0
221	female	tertiary or above	urban districts	0.49676552	1	0	0			1	3	0	0	0					1	0	0		0	1	0	1	0
754	male	secondary1-3	urban districts	1.3331028	1	0	0			2	2	0	0	0					0	0	0		0	0	1	0	1
1145	female	secondary4-6	urban districts	0.38568742	0					3	2	1	0	0					0	1	0	1	0	0	1	0	0
340	female	secondary4-6	urban districts	0.60252625	0					3	2	0	0	0					1	0	0		0	0	1	0	0
1028	female	tertiary or above	urban districts	0.44442516	0					2	3	0	0	0					0	0	0		0	1	0	0	0
818	male	tertiary or above	urban districts	1.097923	0					2	3	0	0	0					1	0	0		0	1	0	0	0
116	female	secondary4-6	urban districts	0.60252625	1	0	0			3	2	0	0	0					1	0	0		0	0	1	1	0
242	female	secondary4-6	urban districts	0.44442516	0					2	2	0	0	0					1	0	0		0	1	0	0	0
136	female	tertiary or above	urban districts	2.2608376	0					1	3	0	0	0					0	0	0		0	0	1	0	0
935	male	no formal education	urban districts	0.70793601	0					3	1	0	0	0					0	0	0		0	1	0	0	0
168	male	secondary1-3	urban districts	0.77834239	1	1	0	0	1	3	2	1	0	0					0	0	1	1	0	1	0	1	0
1134	male	secondary1-3	urban districts	0.77834239	1	0	0			3	2	0	0	0					0	0	0		0	1	0	0	1
354	male	secondary1-3	urban districts	0.70793601	0					3	2	1	0	0					0	0	0	1	0	0	0	0	0
1184	female	tertiary or above	urban districts	0.60252625	1	1	0	1		3	3	0	0	0					1	0	0		0	0	1	1	0
224	male	secondary4-6	urban districts	1.1096689	0					1	2	0	0	0					0	1	0		0	1	0	0	0
159	female	secondary4-6	urban districts	0.60252625	1	0	0			3	2	0	0	0					0	0	0		0	0	1	1	0
1154	female	tertiary or above	urban districts	0.49676552	0					1	3	0	0	0					0	0	0		0	0	0	0	0
47	female	secondary4-6	urban districts	0.67226928	0					2	2	0	0	0					0	1	0		0	0	1	0	0
14	male	secondary4-6	urban districts	1.4190704	1	1	0	1		2	2	0	0	0					0	0	0		0	0	1	0	1
451	male	tertiary or above	urban districts	0.70793601	0					3	3	0	0	0					0	0	0		0	0	0	0	0
146	male	tertiary or above	urban districts	1.3331028	0					2	3	0	0	0					0	1	0		0	0	0	0	0
132	male	secondary4-6	urban districts	1.1477372	0	1	1	1	1	1	2	1	1	0	0	0	1	0	0	0	0	1	0	0	0	0	0
57	male	secondary4-6	urban districts	2.8889015	0					1	2	0	0	0					0	0	0		0	0	0	0	0
1118	male	no formal education	urban districts	0.70793601	0					3	1	0	0	0					1	0	0		0	0	0	0	0
1004	female	tertiary or above	urban districts	2.2608376	1	1	0	0		1	3	0	0	0					1	0	0		0	1	0	0	1
869	female	tertiary or above	urban districts	0.44442516	1	0	0			2	3	0	0	0					0	0	0		0	0	1	0	1
960	female	tertiary or above	urban districts	0.49676552	0					1	3	0	0	0					0	1	0		0	0	1	0	0
18	female	secondary4-6	urban districts	0.49676552	1	0	0			1	2	0	0	0					0	0	0		0	0	1	0	1
68	female	tertiary or above	urban districts	0.90679398	1	0	0			2	3	0	0	0					0	0	0		0	0	1	1	0
1143	female	no formal education	urban districts	0.44442516	0					2	1	0	0	0					0	0	0		0	0	1	0	0
862	male	secondary1-3	urban districts	1.097923	0					2	2	0	1	0					1	0	0		0	0	0	0	0
1166	male	tertiary or above	urban districts	0.80176897	0					2	3	0	0	0					1	0	0		0	0	1	0	0
74	female	6	urban districts	0.90679398	1	1	0	1		2		0	0	0					1	0	0		0	1	0	0	1
77	female	secondary1-3	urban districts	1.3000816	0					1	2	1	0	0					0	0	0	0	0	0	0	0	0
1150	female	secondary1-3	urban districts	0.38568742	0					3	2	0	0	0					0	0	0		0	0	1	0	0
799	female	tertiary or above	urban districts	0.68243011	0					3	3	0	0	0					0	1	0		0	0	1	0	0
19	male	secondary1-3	urban districts	1.1438979	1	1	0	0	1	3	2	1	0	0					0	0	0	1	1	0	0	1	0
716	female	primary	urban districts	0.60252625	0					3	1	0	0	0					1	0	0		0	0	1	0	0
493	male	secondary4-6	urban districts	1.1477372	1	0	0			1	2	0	0	0					0	0	0		0	0	1	0	1
860	male	tertiary or above	urban districts	1.1477372	0					1	3	0	0	0					1	0	0		0	0	0	0	0
93	male	tertiary or above	urban districts	1.1096689	0					1	3	0	0	0					0	1	0		0	1	0	0	0
100	male	primary	urban districts	0.70793601	0					3	1	0	0	0					0	0	0		0	0	1	0	0
601	female	secondary4-6	urban districts	1.3000816	0					1	2	0	0	0					1	0	0		1	0	0	0	0
158	female	tertiary or above	urban districts	0.49676552	0					1	3	0	0	0					1	0	0		0	0	1	0	0
1002	female	tertiary or above	urban districts	0.44442516	0					2	3	1	0	1					0	0	0	1	0	0	1	0	0
12	male	tertiary or above	urban districts	1.1438979	1	1	0	1		3	3	0	0	0					1	0	0		0	1	0	1	0
843	male	tertiary or above	urban districts	1.4190704	0					2	3	0	0	0					0	0	0		0	0	0	0	0
120	female	secondary1-3	urban districts	0.38568742	1	1	0			3	2	0	0	0					1	0	0		0	1	0	1	0
590	female	secondary4-6	urban districts	0.67226928	0					2	2	0	0	0					0	0	0		0	0	1	0	0
277	female	tertiary or above	urban districts	2.2608376	0					1	3	0	0	0					0	1	0		1	0	0	0	0
804	female	primary	urban districts	0.44442516	1	0	0			2	1	0	0	0					0	0	0		0	0	1	0	1
409	male	tertiary or above	urban districts	2.8889015	0					1	3	0	0	0					0	1	0		0	1	0	0	0
1200	female	tertiary or above	urban districts	0.49676552	0					1	3	0	0	0					0	1	0		0	0	1	0	0
82	female	tertiary or above	urban districts	0.49676552	1	1	0	1		1	3	0	0	0					1	0	0		0	1	0	0	0
412	male	secondary1-3	urban districts	1.1096689	0	0	0			1	2	0	0	0					0	0	1		0	0	0	0	0
274	male	secondary4-6	urban districts	0.80176897	1	0	0			2	2	0	0	0					1	0	0		0	0	1	0	1
330	female	tertiary or above	urban districts	0.49676552	0					1	3	0	0	0					1	0	0		0	0	0	0	0
1179	male	secondary1-3	urban districts	0.70793601	1	0	0			3	2	0	0	0					0	0	0		0	0	1	0	1
54	female	tertiary or above	urban districts	0.60252625	0					3	3	0	1	0					0	0	0		0	1	0	0	0
635	female	tertiary or above	urban districts	2.2608376	0					1	3	0	1	0					0	1	1		0	0	1	0	0
1157	male	secondary1-3	urban districts	0.77834239	1	1	1	0		3	2	0	0	0	0	0	0	0	0	0	0		0	0	1	0	1
925	male	secondary1-3	urban districts	1.3331028	0					2	2	0	0	0					1	0	0		0	0	0	0	0
17	male	secondary4-6	urban districts	2.8889015	1	1	0	0		1	2	0	0	0					1	0	0		0	0	1	0	1
276	male	secondary1-3	urban districts	0.80176897	1	1	0	0	1	2	2	1	0	0					0	0	0	1	0	0	1	0	1
310	female	tertiary or above	urban districts	2.2608376	1	0	0			1	3	0	0	0					1	0	0		0	0	0	0	0
73	male	tertiary or above	urban districts	1.1096689	1	0	0			1	3	0	0	0					1	0	0		0	1	0	0	1
15	male	tertiary or above	urban districts	1.1438979	1	1	0	1		3	3	0	0	0					0	0	0		0	0	1	0	1
1021	male	secondary4-6	urban districts	2.8889015	1	0	0			1	2	0	0	0					0	0	0		0	1	0	0	1
660	male	tertiary or above	urban districts	1.4190704	1	0	0			2	3	0	0	0					0	0	0		0	0	1	1	0
13	female	primary	urban districts	0.68243011	1	0	0			3	1	0	0	0					1	0	0		0	0	1	1	0
413	male	secondary4-6	urban districts	3.6595691	1	0	0			1	2	0	0	0					0	0	0		0	1	0	0	1
665	female	tertiary or above	urban districts	0.49676552	1	0	0			1	3	0	0	0					0	0	0		0	0	1	1	0
1114	male	tertiary or above	urban districts	1.097923	0					2	3	0	0	0					0	0	0		0	0	1	0	0
197	female	tertiary or above	urban districts	0.49676552	0					1	3	0	0	0					1	0	0		0	0	0	0	0
592	female	secondary4-6	urban districts	1.3000816	0					1	2	0	0	0					1	0	0		0	0	0	0	0
680	male	secondary1-3	urban districts	1.4190704	0					2	2	0	0	0					0	0	0		0	0	1	0	0
31	male	tertiary or above	urban districts	1.1438979	0					3	3	0	0	0					1	0	0		0	0	1	0	0
672	male	secondary1-3	urban districts	2.8889015	1	1	0	0		1	2	0	1	0					1	0	0		0	0	1	1	0
549	female	secondary4-6	urban districts	0.90679398	0					2	2	0	0	0					0	1	0		0	0	0	0	0
1185	female	secondary1-3	urban districts	0.44442516	1	1	0	0		2	2	0	0	0					0	0	0		0	0	1	1	0
21	male	primary	urban districts	0.70793601	1	1	0	0		3	1	0	0	0					0	0	0		1	0	0	1	0
852	female	tertiary or above	urban districts	0.49676552	1	0	1			1	3	0	0	0	0	0	0	0	0	0	0		0	0	1	0	1
926	female	secondary4-6	urban districts	0.44442516	1	0	0			2	2	0	0	0					1	0	0		0	0	1	0	1
333	male	tertiary or above	urban districts	1.097923	1	0	0			2	3	0	0	0					1	0	0		0	0	1	0	1
992	female	secondary1-3	urban districts	0.68243011	1	0	0			3	2	0	0	0					0	0	0		0	0	1	0	1
410	female	secondary1-3	urban districts	0.44442516	0					2	2	0	0	0					0	1	0		0	0	1	0	0
154	female	tertiary or above	urban districts	0.49676552	0					1	3	0	0	0					0	0	0		0	0	0	0	0
803	female	primary	urban districts	0.44442516	0					2	1	0	0	0					0	1	0		0	0	1	0	0
206	male	tertiary or above	urban districts	1.1477372	0					1	3	0	0	0					1	0	0		0	0	0	0	0
560	female	primary	urban districts	0.49676552	0					1	1	0	0	0					0	1	0		0	0	1	0	0
83	male	tertiary or above	urban districts	1.1477372	1	1	0	0		1	3	0	0	0					0	0	0		0	1	0	0	1
417	female	secondary4-6	urban districts	0.38568742	1	0	0			3	2	0	0	0					0	0	0		0	0	1	0	1
916	female	tertiary or above	urban districts	0.49676552	0					1	3	0	1	0					1	0	0		0	1	0	0	0
101	female	secondary1-3	urban districts	0.60252625	1		0			3	2	0	0	0					1	0	0		0	0	1	1	0
243	female	tertiary or above	urban districts	0.49676552	0					1	3	0	0	0					1	0	0		0	0	0	0	0
610	female	secondary4-6	urban districts	0.44442516	1	0	0			2	2	0	0	0					0	0	0		0	0	1	0	1
406	male	tertiary or above	urban districts	1.4190704	0					2	3	0	0	0					0	1	0		0	0	1	0	0
1105	female	secondary1-3	urban districts	2.2608376	1	0	0			1	2	0	0	0					0	0	0		0	1	0	1	0
433	male	secondary1-3	urban districts	1.1438979	0					3	2	1	0	0					0	1	0	0	0	0	0	0	0
1006	female	no formal education	urban districts	0.68243011	0					3	1	1	0	0					0	0	0	0	0	0	1	0	0
762	female	secondary4-6	urban districts	0.38568742	1	0	0			3	2	0	0	0					1	0	0		0	0	1	0	1
831	male	secondary1-3	urban districts	1.3331028	1	0	0			2	2	0	0	0					0	0	0		0	0	1	0	1
1153	male	tertiary or above	urban districts	1.1096689	0					1	3	0	0	0					0	0	0		0	0	0	0	0
407	male	tertiary or above	urban districts	1.097923	0					2	3	0	0	0					0	1	0		0	0	1	0	0
1135	female	no formal education	urban districts	0.68243011	1	0	1			3	1	0	0	0	0	0	0	0	1	0	0		0	1	0	1	0
272	female	secondary4-6	urban districts	0.90679398	0				0	2	2	1	0	0					0	0	0	1	0	0	0	0	0
1009	male	tertiary or above	urban districts	1.1477372	0					1	3	0	0	0					1	0	0		0	0	1	0	0
557	female	primary	urban districts	0.60252625	1	0	0			3	1	0	0	0					1	0	0		0	0	1	0	0
994	female	secondary4-6	urban districts	0.49676552	1	1	0	1		1	2	1	0	0					0	0	0	1	1	0	0	1	0
976	female	secondary4-6	urban districts	0.68243011	0					3	2	0	0	0					1	0	0		0	1	0	0	0
687	male	primary	urban districts	0.80176897	0					2	1	0	0	0					1	0	0		0	0	0	0	0
165	male	secondary1-3	urban districts	1.1096689	0					1	2	0	0	0					1	0	0		1	0	0	0	0
859	female	tertiary or above	urban districts	0.49676552	1	0	0			1	3	0	0	0					1	0	0		0	1	0	1	0
861	female	tertiary or above	urban districts	0.44442516	0					2	3	0	0	0					1	0	0		1	0	0	0	0
811	female	secondary4-6	urban districts	0.44442516	1	0	0			2	2	0	0	0					0	0	0		0	0	1	0	1
151	male	secondary4-6	urban districts	1.1096689	0					1	2	0	0	0					0	0	1		0	0	0	0	0
531	male	secondary4-6	urban districts	1.3331028	0					2	2	0	0	0					0	1	0		0	0	1	0	0
867	male	secondary4-6	urban districts	0.80176897	1	0	0			2	2	0	0	0					0	0	0		0	0	1	0	1
667	female	primary	urban districts	0.49676552	0					1	1	0	0	0					0	0	0		0	0	1	0	0
56	male	tertiary or above	urban districts	1.097923	0					2	3	0	0	0					0	0	0		0	0	0	0	0
167	female	secondary4-6	urban districts	0.44442516	0					2	2	0	0	0					1	0	0		0	1	0	0	0
1107	male	secondary4-6	urban districts	3.6595691	0					1	2	0	0	0					0	1	0		1	0	0	0	0
815	male	primary	urban districts	2.8889015	0					1	1	0	0	0					0	0	0		0	0	0	0	0
453	male	tertiary or above	urban districts	1.097923	1	1	1	0		2	3	0	1	0	0	0	0	0	0	0	0		1	0	0	1	0
882	male	no formal education	urban districts	0.70793601	1	0	1			3	1	0	0	0	0	0	0	0	1	0	0		0	1	0	1	0
894	male	secondary4-6	urban districts	1.1096689	0					1	2	0	0	0					0	1	0		0	0	1	0	0
1137	female	tertiary or above	urban districts	3.2415551	0					1	3	1	0	0					1	0	0	1	0	1	0	0	0
208	female	tertiary or above	urban districts	0.68243011	0					3	3	0	0	0					1	0	0		0	0	1	0	0
559	female	secondary4-6	urban districts	2.2608376	0					1	2	0	0	0					1	0	0		0	0	0	0	0
895	male	secondary1-3	urban districts	0.80176897	1	0	0			2	2	0	0	0					1	0	1		0	1	0	1	0
171	female	secondary1-3	urban districts	0.88223917	0				1	2	2	1	0	0					0	0	0	1	0	1	0	0	0
119	female	secondary4-6	urban districts	1.3000816	0					1	2	0	0	0					1	0	0		0	0	0	0	0
134	male	secondary4-6	urban districts	1.1477372	0					1	2	1	1	0					1	0	0	0	0	0	0	0	0
807	male	primary	urban districts	1.1477372	0					1	1	0	0	0					0	0	0		0	0	0	0	0
563	male	tertiary or above	urban districts	1.097923	1	0	0			2	3	0	0	0					1	0	1		0	0	1	0	1
389	female	secondary1-3	urban districts	0.88223917	0					2	2	0	0	0					0	1	0		0	1	0	0	0
877	male	secondary4-6	urban districts	1.4190704	1	0	0			2	2	0	0	0					1	0	0		0	1	0	0	1
1035	female	secondary1-3	urban districts	0.67226928	0					2	2	0	0	0					1	0	0		0	1	0	0	0
957	male	tertiary or above	urban districts	1.097923	1	0	0			2	3	0	0	0					0	0	0		0	1	0	1	0
402	male	tertiary or above	urban districts	1.1477372	1	1	1	1		1	3	0	0	0	0	0	0	0	1	0	0		1	0	0	1	0
430	female	secondary1-3	urban districts	1.3000816	0					1	2	0	0	0					0	0	0		0	0	0	0	0
259	male	secondary4-6	urban districts	1.1096689	0	1	0	1		1	2	0	1	0					0	0	1		0	0	0	0	0
934	male	secondary4-6	urban districts	1.1477372	0					1	2	0	0	0					0	0	0		1	0	0	0	0
684	female	secondary4-6	urban districts	0.90679398	0					2	2	0	1	0					1	0	0		0	0	0	0	0
196	female	tertiary or above	urban districts	0.90679398	1	0	0			2	3	0	0	0					0	0	0		0	1	0	1	0
416	male	tertiary or above	urban districts	1.1477372	1	0	1			1	3	0	1	0	1	1	0	0	1	0	0		0	0	1	0	1
1162	male	tertiary or above	urban districts	1.4190704	0					2	3	0	0	0					0	1	0		0	0	0	0	0
876	female	secondary4-6	urban districts	0.90679398	0					2	2	0	0	0					0	1	0		0	1	0	0	0
298	female	secondary4-6	urban districts	1.3000816	1	0	0			1	2	0	0	0					0	0	0		0	1	0	1	0
157	male	tertiary or above	urban districts	1.4190704	1	1	1	1		2	3	0	0	0	0	0	1	0	0	0	0		0	1	0	1	0
937	female	primary	urban districts	0.44442516	1	0	0			2	1	0	0	0					1	0	0		0	0	1	0	0
450	male	secondary1-3	urban districts	1.1477372	1	0	0			1	2	0	0	0					0	0	0		0	1	0	0	1
337	female	primary	urban districts	0.38568742	0					3	1	0	0	0					1	0	0		0	0	1	0	0
979	male	tertiary or above	urban districts	1.097923	0					2	3	0	0	0					1	0	0		0	1	0	0	0
356	male	secondary4-6	urban districts	1.4190704	0				1	2	2	1	0	0					0	0	0	1	1	0	0	0	0
99	male	tertiary or above	urban districts	1.1477372	0					1	3	0	0	0					0	0	0		0	0	0	0	0
190	male	secondary4-6	urban districts	0.70793601	0					3	2	0	0	0					0	1	0		0	0	1	0	0
166	female	no formal education	urban districts	0.60252625	1	1	0	0		3	1	0	0	0					0	0	0		0	0	1	0	1
868	male	primary	urban districts	0.70793601	0					3	1	0	0	0					0	1	0		0	1	0	0	0
40	female	secondary4-6	urban districts	0.88223917	0					2	2	0	0	0					1	0	0		0	0	1	0	0
1191	male	secondary1-3	urban districts	1.1096689	0					1	2	0	0	0					0	1	0		1	0	0	0	0
551	male	primary	urban districts	1.4190704	1	1	0	0		2	1	0	0	0					0	0	0		0	0	0	0	1
622	female	primary	urban districts	0.88223917	0					2	1	0	0	0					1	0	0		0	0	1	0	0
1034	female	secondary1-3	urban districts	0.44442516	1	0	0			2	2	0	0	0					0	0	0		0	0	1	1	0
153	male	primary	urban districts	0.70793601	0					3	1	0	0	0					0	0	0		0	1	0	0	0
404	male	tertiary or above	urban districts	1.097923	1	0	1		1	2	3	1	0	0	0	0	0	0	0	0	0	1	0	0	1	0	1
469	female	secondary4-6	urban districts	0.67226928	0					2	2	0	0	0					1	0	0		0	0	0	0	0
487	female	secondary4-6	urban districts	0.44442516	1	0	0			2	2	0	0	0					0	0	0		0	0	1	0	1
534	female	secondary4-6	urban districts	0.68243011	1	0	0			3	2	0	0	0					0	0	0		0	0	1	0	1
995	female	no formal education	urban districts	0.68243011	0					3	1	0	0	0					0	0	0		0	0	1	0	0
550	female	primary	urban districts	0.44442516	1	0	0			2	1	0	0	0					0	0	0		0	0	1	0	1
829	female	secondary1-3	urban districts	0.68243011	1	1	0	1		3	2	0	0	0					0	0	0		0	0	1	0	1
175	female	secondary1-3	urban districts	0.88223917	1	0	0		0	2	2	1	1	0					0	0	0	1	0	0	1	0	1
486	male	tertiary or above	urban districts	1.1096689	0					1	3	0	0	0					0	1	0		1	0	0	0	0
41	female	tertiary or above	urban districts	0.67226928	1	0	0			2	3	0	0	0					0	0	0		0	1	0	0	1
1023	male	tertiary or above	urban districts	0.77834239	1	1	0	0		3	3	0	0	0					0	0	0		0	0	1	0	0
436	female	tertiary or above	urban districts	0.44442516	1	0	0			2	3	0	0	0					0	0	0		0	0	1	0	1
853	female	tertiary or above	urban districts	0.44442516	1	0	0			2	3	0	0	0					1	0	0		0	0	1	0	1
873	female	tertiary or above	urban districts	0.49676552	0					1	3	0	0	0					0	0	0		0	1	0	0	0
491	male	tertiary or above	urban districts	2.8889015	0					1	3	0	0	0					1	0	1		0	0	0	0	0
222	male	tertiary or above	urban districts	1.1477372	1	0	0		1	1	3	1	0	0					0	0	0	1	0	0	1	1	0
1144	male	primary	urban districts	0.70793601	0					3	1	0	0	0					0	0	0		0	0	1	0	0
1165	female	primary	urban districts	0.38568742	0					3	1	0	0	0					1	0	0		0	0	1	0	0
1001	female	secondary4-6	urban districts	0.67226928	0					2	2	0	0	0					0	1	0		0	1	0	0	0
699	female	secondary1-3	urban districts	0.38568742	1	0	0			3	2	0	0	0					1	0	0		0	0	1	0	0
704	female	no formal education	urban districts	0.67226928	0				1	2	1	1	0	0					0	0	0	1	0	0	0	0	0
798	female	secondary4-6	urban districts	0.44442516	0					2	2	0	0	0					0	0	0		0	1	0	0	0
810	female	secondary4-6	urban districts	0.67226928	1	0	0			2	2	0	0	0					0	0	0		0	0	1	0	1
948	female	tertiary or above	urban districts	0.90679398	0					2	3	0	0	0					1	0	0		1	0	0	0	0
1027	female	tertiary or above	urban districts	0.49676552	0					1	3	0	0	0					0	1	0		0	0	1	0	0
195	male	secondary4-6	urban districts	1.097923	1	0	1			2	2	0	0	0	0	0	0	0	1	0	0		0	0	1	0	0
1167	male	tertiary or above	urban districts	1.1477372	0					1	3	0	0	0					0	0	0		1	0	0	0	0
355	male	tertiary or above	urban districts	1.097923	1	0	0			2	3	0	0	0					1	0	0		0	0	1	1	0
878	female	tertiary or above	urban districts	2.2608376	0					1	3	0	0	0					0	1	0		0	0	1	0	0
801	female	secondary1-3	urban districts	0.68243011	0					3	2	0	0	0					0	0	0		0	0	1	0	0
1074	male	tertiary or above	urban districts	1.1438979	0					3	3	0	0	0					0	1	0		0	0	1	0	0
199	male	tertiary or above	urban districts	1.3331028	0					2	3	0	0	0					0	0	0		0	1	0	0	0
857	female	tertiary or above	urban districts	0.60252625	1	0	0			3	3	0	0	0					1	0	0		0	0	1	0	1
812	male	tertiary or above	urban districts	0.80176897	1	0	0			2	3	0	1	0					0	0	0		0	1	0	1	0
685	female	tertiary or above	urban districts	0.88223917	0					2	3	0	0	0					0	0	0		0	0	1	0	0
835	male	secondary4-6	urban districts	1.1096689	1	0	0			1	2	0	0	0					1	0	0		0	1	0	0	1
968	female	tertiary or above	urban districts	0.68243011	0					3	3	0	0	0					0	1	0		0	0	1	0	0
1102	male	tertiary or above	urban districts	1.3331028	0					2	3	0	0	0					1	0	0	1	0	0	1	0	0
794	female	secondary4-6	urban districts	0.67226928	1	0	0			2	2	0	0	0					1	0	0		0	0	1	1	0
177	female	no formal education	urban districts	0.68243011	0					3	1	0	0	0					0	0	0		0	0	0	0	0
999	female	secondary4-6	urban districts	0.68243011	1	0	0			3	2	0	0	0					0	0	0		0	1	0	1	0
39	female	secondary1-3	urban districts	0.88223917	0					2	2	0	1	0					0	0	0		0	0	1	0	0
906	male	secondary1-3	urban districts	0.70793601	0				1	3	2	1	0	0					0	0	0	1	0	1	0	0	0
232	male	secondary4-6	urban districts	1.3331028	1					2	2	0	0	0					0	1	0		0	0	1	0	1
139	female	tertiary or above	urban districts	0.90679398	0					2	3	0	1	0					0	1	1		0	0	1	0	0
915	female	tertiary or above	urban districts	0.90679398	1	1	0	0		2	3	0	1	0					1	0	0		0	1	0	1	0
1187	female	secondary4-6	urban districts	0.44442516	1	0	0			2	2	0	0	0					1	0	0		0	0	1	0	1
752	female	tertiary or above	urban districts	0.68243011	1	0	0			3	3	0	0	0					1	0	0		0	0	1	1	0
411	female	tertiary or above	urban districts	1.3000816	1	0	0			1	3	0	0	0					1	0	0		0	1	0	1	0
386	female	secondary4-6	urban districts	0.60252625	0					3	2	0	0	0					0	1	0		0	0	1	0	0
972	female	no formal education	urban districts	0.44442516	0					2	1	0	0	0					1	0	0		0	0	1	0	0
714	female	secondary4-6	urban districts	0.44442516	1	0	0			2	2	0	0	0					0	0	0		0	0	1	1	0
357	female	secondary1-3	urban districts	0.68243011	0					3	2	0	0	0					0	1	0		0	0	1	0	0
1177	female	tertiary or above	urban districts	0.90679398	0					2	3	0	0	0					1	0	0		0	0	0	0	0
781	female	tertiary or above	urban districts	1.3000816	0					1	3	0	0	0					0	0	0		0	0	0	0	0
993	female	tertiary or above	urban districts	1.3000816	0				1	1	3	1	0	0					0	0	0	1	0	0	0	0	0
634	male	tertiary or above	urban districts	0.70793601	0					3	3	0	0	0					1	0	0		0	0	1	0	0
783	female	secondary4-6	urban districts	3.2415551	0					1	2	0	0	0					0	0	0		0	0	0	0	0
830	female	tertiary or above	urban districts	0.60252625	1	0	0			3	3	0	0	0					0	0	0		0	1	0	0	1
671	male	secondary4-6	urban districts	1.097923	0					2	2	0	0	0					0	1	0		0	0	1	0	0
918	female	no formal education	urban districts	0.68243011	1	1	0	0		3	1	0	0	0					0	1	0		0	0	1	1	0
805	male	secondary4-6	urban districts	1.3331028	1	0	0			2	2	0	0	0					1	0	0		0	0	1	0	0
966	male	tertiary or above	urban districts	1.1096689	1	0	0			1	3	0	0	0					1	0	0		1	0	0	1	0
1136	male	secondary1-3	urban districts	1.4190704	1	0	0			2	2	0	0	0					1	0	0		0	1	0	1	0
198	male	tertiary or above	urban districts	1.097923	0					2	3	0	0	0					1	0	0		1	0	0	0	0
335	male	primary	urban districts	1.097923	0					2	1	0	0	0					0	0	0		1	0	0	0	0
1018	female	secondary4-6	urban districts	0.44442516	1	1	0	1		2	2	0	0	0					0	0	0		0	0	1	0	1
444	male	primary	urban districts	0.77834239	0					3	1	0	0	0					0	1	0		0	0	1	0	0
123	female	secondary4-6	urban districts	0.49676552	0					1	2	0	0	0					1	0	0		0	0	0	0	0
991	female	no formal education	urban districts	0.67226928	1	0	0			2	1	0	0	0					0	0	0		0	0	1	0	1
227	male	secondary1-3	urban districts	0.70793601	0					3	2	0	0	0					0	1	0		0	0	1	0	0
1125	female	no formal education	urban districts	0.38568742	1	1	0	0		3	1	0	1	0					1	0	1		0	0	1	0	1
1026	female	secondary1-3	urban districts	0.88223917	1		1			2	2	0	0	0	0	0	0	0	1	0	0		0	0	1	1	0
1029	male	tertiary or above	urban districts	1.1096689	0					1	3	0	0	0					0	1	0		0	0	0	0	0
842	male	secondary4-6	urban districts	2.8889015	0					1	2	0	0	0					1	0	0		0	1	0	0	0
260	female	secondary4-6	urban districts	0.60252625	0					3	2	0	0	0					0	1	0		0	0	0	0	0
328	male	tertiary or above	urban districts	3.6595691	0					1	3	0	0	0					0	0	0		0	0	1	0	0
1003	female	primary	urban districts	0.67226928	1	0	0			2	1	0	0	0					1	0	0		0	0	1	1	0
233	male	tertiary or above	urban districts	1.1477372	1	0	0			1	3	0	0	0					1	0	0		0	0	1	1	0
1098	female	primary	urban districts	0.68243011	1	1	1	0		3	1	0	1	0	0	0	0	0	1	0	0		0	0	1	0	0
933	female	tertiary or above	urban districts	0.49676552	1	0	0			1	3	0	0	0					1	0	0		0	0	1	0	1
585	female	tertiary or above	urban districts	0.90679398	1	0	0			2	3	0	1	0					1	0	0		0	1	0	1	0
583	female	secondary4-6	urban districts	0.88223917	1	0	1			2	2	0	0	0	0	0	0	0	0	1	0		0	0	1	0	1
896	male	tertiary or above	urban districts	1.3331028	0					2	3	0	0	0					0	1	0		0	1	0	0	0
858	female	tertiary or above	urban districts	0.90679398	1	0	0			2	3	0	0	0					1	0	0		0	1	0	1	0
489	female	secondary4-6	urban districts	0.88223917	1	0	0			2	2	0	0	0					0	0	0		0	0	1	0	1
1126	female	tertiary or above	urban districts	0.90679398	0					2	3	0	0	0					1	0	0		0	1	0	0	0
53	male	secondary4-6	urban districts	1.1477372	0					1	2	0	0	0					1	0	0		0	0	1	0	0
207	female	secondary4-6	urban districts	1.3000816	0					1	2	0	0	0					0	1	0		0	1	0	0	0
698	female	tertiary or above	urban districts	2.2608376	1	0	0			1	3	0	0	0					1	0	0		0	0	0	0	1
33	female	primary	urban districts	0.68243011	0					3	1	0	0	0					0	0	0		0	0	1	0	0
982	female	secondary1-3	urban districts	0.60252625	1	1	0	0		3	2	0	0	0					0	0	0		0	0	1	1	0
924	female	secondary1-3	urban districts	0.44442516	1	0	0			2	2	0	0	0					1	0	1		0	1	0	1	0
48	male	tertiary or above	urban districts	1.4190704	0					2	3	0	0	0					0	0	0		0	1	0	0	0
86	male	tertiary or above	urban districts	1.1096689	1	1	0			1	3	0	0	0					0	0	0		0	1	0	0	1
408	female	tertiary or above	urban districts	0.90679398	0					2	3	0	0	0					0	1	0		0	0	1	0	0
71	female	tertiary or above	urban districts	0.49676552	0					1	3	0	0	0					1	0	0		0	1	0	0	0
897	male	no formal education	urban districts	0.80176897	1	0	0			2	1	0	0	0					1	0	0		0	0	1	1	0
1170	female	secondary1-3	urban districts	0.67226928	0					2	2	0	0	0					0	0	0		0	0	1	0	0
946	female	secondary4-6	urban districts	0.68243011	0					3	2	0	0	0					0	1	0		0	0	1	0	0
587	male	secondary4-6	urban districts	0.80176897	1	0	0			2	2	0	0	0					1	0	0		1	0	0	1	0
880	male	tertiary or above	urban districts	1.097923	0					2	3	0	0	0					0	1	0		0	0	1	0	0
1147	male	tertiary or above	urban districts	1.097923	1	0	0			2	3	0	0	0					0	0	0		0	0	1	0	1
533	female	tertiary or above	urban districts	0.44442516	0					2	3	0	1	0					1	0	0		0	0	1	0	0
1188	female	tertiary or above	urban districts	1.3000816	0					1	3	0	0	0					1	0	0		0	0	0	0	0
963	male	tertiary or above	urban districts	0.77834239	0					3	3	0	0	0					0	1	0		0	0	0	0	0
1108	female	secondary1-3	urban districts	0.90679398	0					2	2	0	0	0					1	0	0		0	1	0	0	0
530	female	secondary4-6	urban districts	0.49676552	1	1	0	1		1	2	0	1	0					0	0	0		0	1	0	0	1
1130	female	secondary4-6	urban districts	0.38568742	1	1	0	0		3	2	0	0	0					1	0	0		0	0	1	0	1
849	male	secondary4-6	urban districts	1.3331028	1	0	0			2	2	0	0	0					1	0	0		0	0	1	1	0
50	female	secondary4-6	urban districts	0.68243011	0					3	2	0	0	0					0	0	0		0	0	1	0	0
70	male	secondary4-6	urban districts	1.1096689	0					1	2	0	0	0					0	1	0		0	0	1	0	0
970	female	secondary4-6	urban districts	2.2608376	0					1	2	0	0	0					1	0	0		0	0	0	0	0
984	male	tertiary or above	urban districts	1.1477372	0					1	3	0	0	0					0	0	0		0	1	0	0	0
258	female	tertiary or above	urban districts	2.2608376	0				1	1	3	1	1	0					0	0	1	1	1	0	0	0	0
782	male	tertiary or above	urban districts	1.097923	1	0	0			2	3	0	0	0					0	0	0		0	0	1	1	0
273	female	tertiary or above	urban districts	0.49676552	1	0	0			1	3	0	0	0					1	0	0		1	0	0	1	0
98	female	secondary4-6	urban districts	0.67226928	1	0	0			2	2	0	0	0					0	0	0		0	0	1	0	1
488	male	secondary4-6	urban districts	0.80176897	1	0	0			2	2	0	0	0					0	0	0		0	0	1	0	1
983	male	secondary1-3	urban districts	1.1438979	1	1	0	0		3	2	0	0	0					0	0	0		0	1	0	0	1
312	female	secondary4-6	urban districts	0.49676552	0					1	2	0	0	0					0	1	0		0	0	0	0	0
1017	male	tertiary or above	urban districts	1.1096689	1	0	0			1	3	0	1	0					1	0	0		0	1	0	0	1
562	male	secondary1-3	urban districts	1.1477372	0					1	2	0	0	0					1	0	0		1	0	0	0	0
194	female	tertiary or above	urban districts	0.68243011	1		0			3	3	0	1	0					1	0	0		0	1	0	0	1
958	female	secondary4-6	urban districts	0.38568742	1	0	0			3	2	0	0	0					1	0	0		0	0	1	1	0
390	female	tertiary or above	urban districts	0.68243011	0					3	3	0	0	0					1	0	0		0	0	1	0	0
965	female	tertiary or above	urban districts	0.44442516	0					2	3	0	0	0					0	1	0		0	0	1	0	0
1112	female	secondary4-6	urban districts	1.3000816	0					1	2	0	0	0					0	1	0		0	0	1	0	0
955	male	secondary1-3	urban districts	1.097923	1	0	0			2	2	0	0	0					1	0	0		0	0	1	0	0
785	female	tertiary or above	urban districts	0.90679398	1	1	0	1		2	3	0	0	0					0	0	0		0	0	1	1	0
138	male	tertiary or above	urban districts	1.1477372	1	1	1	1		1	3	0	0	0	1	1	1	0	0	1	0		0	1	0	0	1
917	female	tertiary or above	urban districts	0.49676552	0					1	3	0	0	0					1	0	0		0	0	1	0	0
309	female	secondary4-6	urban districts	1.3000816	1	0	0			1	2	0	0	0					0	0	0		0	1	0	1	0
342	female	secondary1-3	urban districts	0.44442516	1	0	0			2	2	0	0	0					1	0	0		0	0	1	1	0
311	female	primary	urban districts	0.88223917	1	0	1			2	1	0	0	0	0	0	0	0	1	0	1		0	1	0	0	1
543	female	tertiary or above	urban districts	0.90679398	0					2	3	0	0	0					1	0	0		0	0	1	0	0
466	female	tertiary or above	urban districts	0.49676552	0					1	3	0	0	0					0	1	0		0	0	0	0	0
1073	female	tertiary or above	urban districts	0.49676552	1	1	0	1		1	3	0	0	0					1	0	0		0	0	1	1	0
593	female	secondary4-6	urban districts	0.44442516	1	0	0			2	2	0	0	0					0	0	0		0	1	0	0	1
901	male	tertiary or above	urban districts	1.1096689	1	0	1			1	3	0	0	0	0	0	0	0	0	0	0		0	0	1	0	1
16	female	primary	urban districts	0.68243011	0					3	1	0	0	1					0	0	0		0	0	1	0	0
200	female	no formal education	urban districts	0.60252625	0					3	1	0	0	0					0	0	0		0	0	1	0	0
1142	female	secondary4-6	urban districts	0.44442516	1	0	0			2	2	0	0	0					0	0	0		0	0	1	0	1
329	male	secondary4-6	urban districts	0.80176897	1	1	0	1		2	2	0	0	0					1	0	0		0	1	0	1	0
234	female	secondary4-6	urban districts	0.49676552	1	1	0	0		1	2	0	0	0					1	0	0		0	0	1	0	0
472	female	tertiary or above	urban districts	1.3000816	0					1	3	0	0	0					0	0	0		0	0	0	0	0
603	female	tertiary or above	urban districts	0.68243011	0					3	3	0	0	0					1	0	0		0	1	0	0	0
874	female	secondary4-6	urban districts	0.49676552	0					1	2	0	1	0					0	0	0		0	0	1	0	0
490	female	secondary4-6	urban districts	1.3000816	1	0	0			1	2	0	0	0					1	0	0		0	0	1	0	0
725	male	tertiary or above	urban districts	1.1096689	0					1	3	0	0	0					1	0	0		0	0	0	0	0
1168	female	secondary4-6	urban districts	0.44442516	0					2	2	0	0	0					0	0	0		0	1	0	0	0
996	female	no formal education	urban districts	0.68243011	0					3	1	0	0	0					0	1	0		0	1	0	0	0
1171	female	secondary1-3	urban districts	1.3000816	0					1	2	0	0	0					1	0	0		0	0	1	0	0
688	male	tertiary or above	urban districts	1.1096689	0					1	3	0	0	0					0	0	0		0	0	0	0	0
784	female	secondary4-6	urban districts	1.3000816	1	0	0			1	2	0	0	0					1	0	0		0	1	0	1	0
51	female	tertiary or above	urban districts	0.49676552	0					1	3	0	0	0					0	0	0		0	1	0	0	0
118	female	tertiary or above	urban districts	0.90679398	1	0	0			2	3	0	0	0					0	0	0		0	0	1	1	0
749	female	tertiary or above	urban districts	2.2608376	0				0	1	3	1	0	0					0	0	0	1	0	0	0	0	0
1120	male	secondary4-6	urban districts	1.1477372	0					1	2	0	0	0					0	1	0		0	0	0	0	0
800	female	tertiary or above	urban districts	0.67226928	1	0	0			2	3	0	0	0					0	0	0		0	0	1	0	0
597	female	tertiary or above	urban districts	0.38568742	0					3	3	0	0	0					0	1	0		0	1	0	0	0
1019	female	tertiary or above	urban districts	0.49676552	1	1	0			1	3	0	0	0					1	0	0		0	1	0	1	0
414	female	tertiary or above	urban districts	0.44442516	1	0	0			2	3	0	0	0					0	0	0		0	1	0	0	1
854	male	tertiary or above	urban districts	1.097923	1	0	0			2	3	0	0	0					1	0	0		0	0	1	0	1
998	female	secondary1-3	urban districts	0.60252625	1	1	0	0		3	2	0	0	0					0	0	0		0	0	1	1	0
997	female	secondary4-6	urban districts	0.90679398	1	0	0			2	2	0	0	0					0	0	1		0	0	1	0	1
817	male	tertiary or above	urban districts	0.80176897	0					2	3	0	0	0					1	0	1		0	1	0	0	0
89	male	secondary1-3	urban districts	1.1438979	0					3	2	0	0	0					0	1	1		0	0	1	0	0
1163	female	no formal education	urban districts	0.88223917	0					2	1	0	0	0					1	0	0		0	0	1	0	0
434	female	tertiary or above	urban districts	0.49676552	0					1	3	0	0	0					0	0	0		0	0	0	0	0
990	female	tertiary or above	urban districts	1.3000816	1	0	0			1	3	0	0	0					1	0	0		0	1	0	1	0
989	male	secondary1-3	urban districts	0.77834239	1	0	0			3	2	0	0	0					0	0	0		0	1	0	0	1
1129	female	tertiary or above	urban districts	1.3000816	1	0	0			1	3	0	0	0					1	0	0		0	0	1	0	1
1197	male	tertiary or above	urban districts	1.1477372	1	0	0			1	3	0	0	0					1	0	0		0	0	1	1	0
985	male	tertiary or above	urban districts	1.1477372	1	0	0			1	3	0	1	0					0	0	0		0	1	0	0	1
697	female	secondary4-6	urban districts	0.67226928	0					2	2	0	0	0					0	1	0		0	0	1	0	0
246	male	tertiary or above	urban districts	2.8889015	0					1	3	0	0	0					1	0	0		0	1	0	0	0
1123	female	tertiary or above	urban districts	0.68243011	1	1	0	1		3	3	0	0	0					1	0	0		0	0	1	0	1
981	female	tertiary or above	urban districts	0.49676552	0					1	3	0	0	0					0	0	0		0	1	0	0	0
339	female	secondary4-6	urban districts	0.38568742	0					3	2	0	0	0					0	1	0		0	0	1	0	0
977	female	tertiary or above	urban districts	0.49676552	0					1	3	0	0	0					1	0	0		0	1	0	0	0
84	female	tertiary or above	urban districts	0.88223917	1					2	3	0	0	0					1	0	0		0	1	0	0	1
1190	male	primary	urban districts	1.097923	0					2	1	0	0	0					0	1	0		0	0	0	0	0
974	male	secondary1-3	urban districts	1.1477372	1	1	0	0		1	2	0	0	0					0	0	0		0	0	1	0	0
973	male	tertiary or above	urban districts	0.80176897	1	0	0			2	3	0	0	0					1	0	0		0	0	1	0	1
174	male	tertiary or above	urban districts	1.1096689	0					1	3	0	0	0					1	0	0		0	1	0	0	0
987	female	secondary4-6	urban districts	0.44442516	0					2	2	0	0	0					0	1	0		0	0	1	0	0
344	female	tertiary or above	urban districts	0.90679398	0					2	3	0	0	0					0	1	0		0	0	1	0	0
502	male	primary	urban districts	1.3331028	1	0	0			2	1	0	0	0					1	0	0		0	0	1	0	0
561	male	tertiary or above	urban districts	1.1096689	0					1	3	0	0	0					0	1	0		0	1	0	0	0
20	male	tertiary or above	urban districts	1.1096689	1	0	0			1	3	0	0	0					1	0	0		0	1	0	1	0
435	female	secondary4-6	urban districts	0.90679398	0					2	2	0	0	0					0	1	0		0	0	1	0	0
964	female	secondary4-6	urban districts	0.38568742	1	0	0			3	2	0	0	0					0	0	0		0	1	0	0	1
43	female	tertiary or above	urban districts	0.44442516	0					2	3	0	0	0					0	0	0		0	0	0	0	0
962	female	secondary4-6	urban districts	0.44442516	0					2	2	0	0	0					0	1	0		0	0	1	0	0
542	male	secondary4-6	urban districts	1.1477372	1	1	1	1	1	1	2	1	1	0	0	0	0	0	0	0	1	1	0	0	1	0	1
341	female	secondary1-3	urban districts	0.44442516	0					2	2	0	0	0					0	1	0		0	0	1	0	0
44	female	tertiary or above	urban districts	0.60252625	1	1	0	1		3	3	0	1	0					0	0	0		0	0	1	0	1
954	female	tertiary or above	urban districts	0.49676552	1	0	0			1	3	0	0	0					1	0	0		0	0	1	0	1
297	female	tertiary or above	urban districts	0.44442516	0					2	3	0	1	0					1	0	1		0	1	0	0	0
332	male	secondary1-3	urban districts	3.6595691	0				1	1	2	1	0	0					0	0	0	1	0	0	0	0	0
394	female	primary	urban districts	0.88223917	0				1	2	1	1	1	0					0	0	1	1	0	0	1	0	0
1199	male	secondary4-6	urban districts	1.1477372	0					1	2	0	0	0					0	0	0		0	0	0	0	0
192	female	tertiary or above	urban districts	0.44442516	1		0			2	3	0	0	0					1	0	0		0	1	0	0	1
32	male	secondary4-6	urban districts	0.70793601	0					3	2	0	0	0					1	0	0		0	1	0	0	0
1159	female	secondary1-3	urban districts	0.68243011	1	1	0	0		3	2	0	0	0					0	0	0		0	1	0	1	0
212	female	secondary4-6	urban districts	2.2608376	1	0	0			1	2	0	0	0					1	0	0		0	0	1	0	0
156	male	secondary1-3	urban districts	1.097923	0					2	2	0	1	0					1	0	1		0	0	1	0	0
1097	female	tertiary or above	urban districts	1.3000816	1	1	1	1		1	3	0	0	0	0	0	0	0	1	0	0		0	0	1	0	1
1148	female	secondary1-3	urban districts	0.90679398	0					2	2	0	0	0					1	0	0		0	0	0	0	0
1020	female	secondary4-6	urban districts	0.38568742	1	0	0			3	2	0	0	0					0	0	0		0	0	1	0	1
184	female	secondary4-6	urban districts	0.44442516	1	0	0			2	2	0	0	0					0	0	0		0	0	1	0	0
385	male	tertiary or above	urban districts	0.80176897	0					2	3	0	0	0					0	1	0		0	0	0	0	0
1	female	secondary4-6	urban districts	1.3000816	0					1	2	1	0	0					0	1	0	1	0	0	0	0	0
176	male	tertiary or above	urban districts	1.1096689	0					1	3	0	0	0					0	1	0		0	0	0	0	0
928	male	secondary1-3	urban districts	0.80176897	1	0	0		1	2	2	1	0	0					0	0	0	1	0	0	1	0	1
927	female	secondary4-6	urban districts	0.60252625	0					3	2	0	0	0					1	0	0		0	0	1	0	0
279	female	secondary1-3	urban districts	0.49676552	1	0	0			1	2	0	0	0					1	0	0		0	0	1	1	0
1152	female	primary	urban districts	0.88223917	1	0	0			2	1	0	0	0					1	0	0		0	0	1	0	1
492	female	tertiary or above	urban districts	2.2608376	0					1	3	0	0	0					0	0	0		0	0	0	0	0
796	female	secondary1-3	urban districts	0.90679398	1	0	0			2	2	0	0	0					0	1	0		0	0	1	0	1
1151	female	tertiary or above	urban districts	0.49676552	1	0	0			1	3	0	0	0					1	0	0		0	0	1	1	0
780	male	secondary4-6	urban districts	0.70793601	1	0	0			3	2	0	0	0					0	0	0		0	0	1	0	1
360	male	secondary4-6	urban districts	1.1438979	0					3	2	0	0	0					0	0	0		0	0	0	0	0
452	female	tertiary or above	urban districts	0.49676552	0					1	3	0	0	0					1	0	0		0	0	0	0	0
547	female	secondary4-6	urban districts	0.44442516	1	0	0			2	2	0	0	0					0	1	0		0	0	0	1	0
35	male	tertiary or above	urban districts	1.1096689	1	0	0			1	3	0	0	0					0	0	0		0	1	0	1	0
124	female	secondary4-6	urban districts	0.90679398	0					2	2	0	0	0					1	0	0		0	0	0	0	0
121	female	tertiary or above	urban districts	0.49676552	1	0	0			1	3	0	0	0					1	0	0		0	1	0	0	1
1069	female	no formal education	urban districts	0.49676552	1	0	0		1	1	1	1	0	0					1	0	0	1	0	0	1	0	1
1003	female	secondary1-3	urban districts	0.38568742	1	0	0			3	2	0	0	0					0	0	0		0	0	1	0	1
223	male	secondary1-3	urban districts	3.6595691	1	1	1	1		1	2	0	0	0	1	0	0	0	0	0	0		0	1	0	0	1
331	female	tertiary or above	urban districts	1.3000816	1					1	3	0	1	0					0	0	0		1	0	0	1	0
988	male	secondary4-6	urban districts	1.097923	0					2	2	0	1	0					1	0	0		0	0	0	0	0
971	female	tertiary or above	urban districts	0.88223917	1	0	0			2	3	0	0	0					1	0	0		0	1	0	1	0
623	female	tertiary or above	urban districts	0.90679398	0					2	3	0	0	0					0	0	0		0	0	1	0	0
1100	female	secondary4-6	urban districts	0.90679398	1	0	1			2	2	0	1	0	0	0	0	0	1	0	0		0	0	1	1	0
353	female	tertiary or above	urban districts	0.44442516	1	0	0			2	3	0	0	0					0	0	0		0	0	1	0	1
978	female	tertiary or above	urban districts	0.49676552	1	0	0			1	3	0	0	0					1	0	1		0	1	0	0	1
669	male	tertiary or above	urban districts	1.3331028	0					2	3	0	0	0					1	0	0		0	1	0	0	0
229	female	tertiary or above	urban districts	0.44442516	1	0	0			2	3	0	0	0					1	0	0		0	0	1	0	1
442	male	secondary4-6	urban districts	0.80176897	0					2	2	0	0	0					0	0	0		1	0	0	0	0
257	female	6	urban districts	0.67226928	0					2		0	0	0					0	1	0		0	1	0	0	0
589	female	secondary1-3	urban districts	1.3000816	1	1	1	1		1	2	0	0	0	1	0	1	0	0	0	0		0	0	1	0	1
465	female	secondary4-6	urban districts	0.90679398	0					2	2	0	0	0					0	0	0		0	0	1	0	0
1186	female	secondary1-3	urban districts	0.68243011	1	0	0			3	2	0	0	0					1	0	0		0	0	1	0	1
88	male	secondary4-6	urban districts	0.80176897	1	1	1	0		2	2	0	0	0	0	0	1	0	1	0	0		0	1	0	0	1
358	female	secondary4-6	urban districts	0.44442516	0					2	2	0	0	0					0	1	0		0	0	0	0	0
24	male	primary	urban districts	0.77834239	1	0	0			3	1	0	0	0					0	0	0		0	0	1	1	0
558	female	secondary4-6	urban districts	0.88223917	1	0	0			2	2	0	0	0					1	0	0		0	1	0	0	1
673	female	secondary1-3	urban districts	0.44442516	1	1	1	1		2	2	0	0	0	0	0	0	0	0	0	0		0	0	1	1	0
1119	male	tertiary or above	urban districts	1.4190704	0					2	3	1	0	0					0	0	0	1	0	0	0	0	0
388	female	primary	urban districts	0.60252625	0					3	1	0	0	0					0	1	0		0	0	1	0	0
170	female	no formal education	urban districts	2.2608376	0					1	1	0	0	0					0	0	1		0	0	0	0	0
218	female	secondary1-3	urban districts	3.2415551	0					1	2	0	0	0					0	0	0		0	0	0	0	0
471	female	6	urban districts	0.88223917	0					2		0	0	0					0	1	0		0	0	1	0	0
1111	male	tertiary or above	urban districts	1.3331028	0					2	3	0	0	0					0	0	0		0	0	1	0	0
1169	male	secondary4-6	urban districts	1.3331028	0					2	2	0	0	0					1	0	0		0	1	0	0	0
816	female	secondary4-6	urban districts	0.38568742	1	0	0			3	2	0	0	0					0	0	0		0	1	0	0	1
25	female	tertiary or above	urban districts	0.49676552	0					1	3	0	0	0					1	0	0		0	0	0	0	0
1128	female	tertiary or above	urban districts	1.3000816	1	0	0			1	3	0	0	0					0	0	0		0	0	1	0	1
391	female	secondary1-3	urban districts	0.44442516	0					2	2	0	0	0					0	1	0		0	1	0	0	0
856	male	secondary4-6	urban districts	1.1477372	0					1	2	0	0	0					0	0	0		0	0	0	0	0
1201	female	tertiary or above	urban districts	2.2608376	0					1	3	0	0	0					0	0	0		0	0	0	0	0
1005	female	tertiary or above	urban districts	0.90679398	1	0	0			2	3	0	0	0					1	0	0		0	1	0	1	0
226	male	tertiary or above	urban districts	2.8889015	0					1	3	0	0	0					1	0	0		0	0	0	0	0
756	female	secondary4-6	urban districts	0.60252625	1	0	0			3	2	0	0	0					1	0	0		0	0	1	0	1
548	female	tertiary or above	urban districts	0.38568742	1	1	1	1		3	3	0	0	0	0	0	1	0	1	0	0		0	1	0	1	0
431	female	secondary1-3	urban districts	0.60252625	0					3	2	0	0	0					1	0	0		0	0	1	0	0
686	male	secondary4-6	urban districts	1.4190704	0					2	2	0	0	0					0	0	0		0	0	0	0	0
839	male	secondary4-6	urban districts	1.1477372	0					1	2	0	0	0					1	0	0		0	0	0	0	0
753	female	secondary4-6	urban districts	2.2608376	1	0	0			1	2	0	0	0					0	0	0		0	0	1	0	0
87	female	secondary1-3	urban districts	0.88223917	1	1	0	0		2	2	0	0	0					1	0	0		0	1	0	0	1
1122	male	secondary1-3	urban districts	0.70793601	0					3	2	0	0	0					0	1	0		0	0	1	0	0
75	female	tertiary or above	urban districts	0.44442516	0					2	3	0	0	0					0	1	0		0	1	0	0	0
102	female	secondary1-3	urban districts	0.44442516	0					2	2	0	0	0					1	0	1		0	0	0	0	0
152	male	tertiary or above	urban districts	1.097923	0					2	3	0	1	0					0	0	1		0	1	0	0	0
220	male	secondary4-6	urban districts	1.097923	1	1	0	1		2	2	0	0	0					0	0	0		0	0	1	1	0
211	female	secondary4-6	urban districts	0.68243011	0					3	2	0	0	0					0	1	0		0	0	1	0	0
681	male	secondary4-6	urban districts	1.4190704	0					2	2	0	1	0					1	0	0		0	0	0	0	0
809	male	secondary1-3	urban districts	1.1477372	0				1	1	2	1	0	0					0	1	0	1	1	0	0	0	0
204	male	secondary1-3	urban districts	1.1438979	1	0	0			3	2	0	0	0					0	0	0		0	0	1	0	1
1161	male	secondary1-3	urban districts	0.77834239	1	0	0			3	2	0	0	0					0	0	0		0	0	1	1	0
909	female	primary	urban districts	0.38568742	1	0	0			3	1	0	0	0					1	0	0		0	0	1	1	0
403	male	secondary4-6	urban districts	3.6595691	1	1	1	0		1	2	0	0	0	0	0	0	0	1	0	0		0	0	1	0	1
470	male	secondary4-6	urban districts	1.097923	0					2	2	0	0	0					0	1	0		0	1	0	0	0
137	female	tertiary or above	urban districts	0.49676552	0					1	3	0	0	0					0	1	0		0	0	1	0	0
22	female	tertiary or above	urban districts	1.3000816	0					1	3	0	1	0					1	0	0		0	1	0	0	0
485	female	tertiary or above	urban districts	0.60252625	1	0	0			3	3	0	0	0					1	0	0		0	0	1	0	1
806	female	tertiary or above	urban districts	2.2608376	1	1	0	1		1	3	0	0	0					0	0	0		0	0	1	1	0
541	male	secondary4-6	urban districts	1.4190704	1	0	1		1	2	2	1	0	0	0	0	0	0	0	0	0	1	0	1	0	1	0
606	female	secondary1-3	urban districts	0.44442516	0					2	2	0	0	0					0	1	0		0	0	1	0	0
67	female	secondary1-3	urban districts	0.44442516	1	1	0	1		2	2	0	0	0					1	0	0		0	0	1	1	0
216	female	secondary4-6	urban districts	0.38568742	0					3	2	1	0	0					0	1	0	1	0	0	1	0	0
299	male	tertiary or above	urban districts	0.70793601	1	0	0			3	3	0	0	0					0	0	1		1	0	0	1	0
361	male	secondary4-6	urban districts	1.3331028	0					2	2	0	0	0					0	0	0		0	0	0	0	0
1022	female	secondary1-3	urban districts	0.88223917	1	0	0			2	2	0	0	0					0	0	0		0	0	1	0	1
128	female	secondary1-3	urban districts	0.68243011	1	0	0			3	2	0	0	0					1	0	0		0	1	0	1	0
750	male	tertiary or above	urban districts	2.8889015	1	0	0			1	3	0	0	0					1	0	0		0	1	0	1	0
155	male	secondary1-3	urban districts	1.1477372	0					1	2	0	0	0					1	0	0		0	0	0	0	0
371	male	secondary4-6	Conghua	0.84246757	0					1	2	0	0	0					0	0	0		0	0	0	0	0
626	female	secondary1-3	Conghua	0.75644068	1	0	0			2	2	0	0	0					1	0	0		0	0	1	0	1
1058	male	tertiary or above	Conghua	1.1766622	1	0	0			1	3	0	1	0					0	0	0		0	0	1	1	0
644	female	primary	Conghua	0.49615714	0				1	2	1	1	1	0					0	0	1	1	0	0	1	0	0
907	female	secondary1-3	Conghua	0.7697793	1	0	0			3	2	0	0	0					1	0	0		0	0	1	1	0
627	female	secondary4-6	Conghua	0.49615714	0					2	2	0	0	0					0	1	0		0	0	1	0	0
65	male	tertiary or above	Conghua	0.84246757	0					1	3	0	0	0					1	0	0		0	0	1	0	0
1183	female	no formal education	Conghua	0.7697793	0					3	1	0	0	0					0	0	0		0	0	0	0	0
838	female	primary	Conghua	0.7697793	0					3	1	0	0	0					0	1	0		0	0	1	0	0
1048	male	secondary1-3	Conghua	0.80762897	0				1	2	2	1	1	0					0	0	0	1	0	0	0	0	0
1041	male	6	Conghua	0.84246757	0					1		0	0	0					0	0	0		1	0	0	0	0
910	female	no formal education	Conghua	0.75644068	0				0	2	1	1	0	0					0	1	0	1	0	0	1	0	0
497	male	secondary4-6	Conghua	1.5928217	0					2	2	0	0	0					0	0	0		0	0	0	0	0
931	female	secondary4-6	Conghua	2.7608013	1	0	0			1	2	0	0	0					0	1	0		0	1	0	1	0
539	female	secondary4-6	Conghua	0.49615714	0					2	2	0	0	0					0	0	0		0	1	0	0	0
790	female	primary	Conghua	0.70665625	0				1	2	1	1	0	1					1	0	0	1	0	0	1	0	0
104	female	secondary4-6	Conghua	0.52544398	1	0	0		1	1	2	1	0	0					1	0	1	1	0	0	1	1	0
765	male	secondary1-3	Conghua	0.79978975	0					3	2	0	0	0					0	0	0		0	0	0	0	0
1053	female	primary	Conghua	0.64226501	0				1	3	1	1	0	0					1	0	0	1	0	0	0	0	0
659	female	secondary1-3	Conghua	0.84346078	1	0	0			2	2	0	0	0					0	0	0		0	0	1	0	1
1063	female	secondary4-6	Conghua	0.49615714	1	0	0			2	2	0	1	0					0	0	0		0	0	0	0	1
575	female	tertiary or above	Conghua	0.49615714	1	0	0			2	3	0	0	0					0	0	0		0	0	1	0	1
362	female	secondary1-3	Conghua	0.49615714	0				1	2	2	1	1	0					1	0	1	1	0	0	1	0	0
504	female	secondary4-6	Conghua	0.52544398	0					1	2	0	0	0					1	0	0		0	0	1	0	0
457	male	no formal education	Conghua	0.79978975	0				1	3	1	1	0	0					0	0	0	1	0	0	0	0	0
819	female	tertiary or above	Conghua	2.7608013	0					1	3	1	0	0					1	0	0	0	0	0	0	0	0
422	female	secondary1-3	Conghua	0.75644068	1	1	0	0		2	2	0	0	0					0	0	0		0	0	1	0	1
1176	male	secondary1-3	Conghua	0.97196631	1	0	0			2	2	1	0	0					0	0	0	1	0	0	1	0	1
689	female	tertiary or above	Conghua	0.70665625	1	0	0			2	3	0	0	0					0	0	0		0	0	1	1	0
496	female	primary	Conghua	0.49615714	1	1	0	1		2	1	0	0	0					0	1	0		0	0	1	0	0
61	female	tertiary or above	Conghua	0.70665625	1	0	0			2	3	0	0	0					0	0	0		0	0	1	0	1
1039	female	secondary1-3	Conghua	0.75644068	0				0	2	2	1	0	0					0	0	0	1	0	0	1	0	0
646	male	tertiary or above	Conghua	1.8189169	1	1	1	1	1	1	3	1	0	0	0	0	0	0	1	0	0	1	0	0	1	0	1
645	female	secondary1-3	Conghua	0.49615714	0				1	2	2	1	0	0					0	0	0	1	1	0	0	0	0
726	female	secondary4-6	Conghua	0.75644068	1	1	1	0		2	2	1	0	0	0	0	0	0	0	0	0	1	0	0	1	1	0
1051	female	tertiary or above	Conghua	0.49615714	0				1	2	3	1	0	0					1	0	0	1	0	0	0	0	0
643	male	secondary1-3	Conghua	0.79978975	0				1	3	2	1	0	0					0	0	0	1	0	0	1	0	0
649	male	tertiary or above	Conghua	0.80762897	0					2	3	0	0	0					1	0	1		0	0	1	0	0
1055	male	tertiary or above	Conghua	3.1326087	0					1	3	1	0	0					0	0	0	0	0	0	0	0	0
647	female	secondary4-6	Conghua	1.0125786	0					1	2	0	0	0					0	1	0		0	0	1	0	0
270	female	secondary4-6	Conghua	0.49615714	1	0	0			2	2	0	1	0					0	0	1		0	0	1	0	1
483	male	secondary1-3	Conghua	1.0866597	1	1	1	0	1	3	2	1	0	0	0	0	1	0	1	0	0	1	0	1	0	1	0
293	female	tertiary or above	Conghua	0.52544398	1	0	0			1	3	0	0	0					0	0	0		1	0	0	1	0
908	male	secondary4-6	Conghua	0.6065019	0					2	2	0	0	0					0	1	0		0	0	1	0	0
265	female	secondary1-3	Conghua	0.75644068	1	0	0			2	2	0	1	0					1	0	1		0	0	1	0	1
701	male	primary	Conghua	0.49549153	0					3	1	0	0	0					0	1	0		0	0	0	0	0
505	female	no formal education	Conghua	0.49615714	0				1	2	1	1	0	0					0	0	0	1	0	0	1	0	0
1096	male	tertiary or above	Conghua	1.8189169	1	0	0			1	3	0	0	0					1	0	0		0	0	1	0	1
114	female	tertiary or above	Conghua	0.70665625	1	0	0			2	3	0	0	0					0	0	0		0	0	1	0	1
630	male	secondary4-6	Conghua	3.1326087	0					1	2	0	0	0					1	0	0		0	0	0	0	0
106	male	secondary1-3	Conghua	1.5928217	1	1	1	0	1	2	2	1	0	1	0	0	0	0	1	0	0	1	0	1	0	1	0
864	male	tertiary or above	Conghua	0.97196631	1	0	0			2	3	1	1	0					1	0	1	1	0	1	0	0	1
526	female	tertiary or above	Conghua	0.84346078	1	0	0			2	3	0	1	0					0	0	0		0	1	0	1	0
1090	female	tertiary or above	Conghua	0.52544398	1	0	0		1	1	3	1	0	0					0	0	0	1	0	0	1	0	1
769	male	tertiary or above	Conghua	0.80762897	1	0	0			2	3	0	0	0					0	0	0		0	1	0	0	1
728	female	secondary4-6	Conghua	0.52544398	0					1	2	0	0	0					0	0	0		0	0	0	0	0
579	male	secondary4-6	Conghua	1.8189169	1	1	1	1		1	2	0	0	0	0	0	0	0	1	0	0		0	0	1	0	1
401	female	tertiary or above	Conghua	0.52544398	1	0	1			1	3	0	0	0	1	1	1	1	1	0	0		0	1	0	0	1
1012	male	secondary4-6	Conghua	1.0866597	1	0	0			3	2	0	0	0					1	0	0		0	1	0	0	1
108	male	secondary1-3	Conghua	3.1326087	0					1	2	0	0	0					0	1	0		0	0	0	0	0
621	female	secondary1-3	Conghua	0.52544398	0					1	2	0	0	0					0	0	0		0	1	0	0	0
1050	female	primary	Conghua	0.75644068	0					2	1	0	0	0					0	1	0		0	1	0	0	0
473	male	secondary1-3	Conghua	0.6065019	0				1	2	2	1	0	0					0	0	0	1	0	0	0	0	0
1016	male	secondary4-6	Conghua	1.5928217	0	0	0			2	2	0	0	0					1	0	0		0	0	0	0	0
1098	male	primary	Conghua	0.84246757	0				1	1	1	1	0	0					0	1	0	1	0	0	1	0	0
594	female	secondary1-3	Conghua	0.75644068	1	1	1	1		2	2	0	0	0	0	0	1	1	0	1	0		0	1	0	1	0
657	male	secondary4-6	Conghua	0.97196631	1	1	0	1		2	2	0	1	0					1	0	1		0	1	0	0	1
693	female	secondary4-6	Conghua	0.52544398	0					1	2	0	0	0					0	1	1		0	1	0	0	0
788	male	secondary1-3	Conghua	0.6065019	0				1	2	2	1	0	1					0	0	0	1	1	0	0	0	0
1175	male	secondary4-6	Conghua	0.79978975	0				1	3	2	1	0	0					1	0	0	1	1	0	0	0	0
281	female	tertiary or above	Conghua	0.49615714	1	1	0	1		2	3	0	0	0					1	0	0		0	0	1	0	1
420	female	secondary4-6	Conghua	0.49615714	1	1	0	1		2	2	0	0	0					1	0	0		0	0	1	1	0
653	female	primary	Conghua	0.64226501	0					3	1	0	0	0					0	1	0		1	0	0	0	0
456	female	secondary4-6	Conghua	0.52544398	1	1	1	0	0	1	2	1	0	0	0	0	0	0	1	0	0	1	0	1	0	1	0
911	male	secondary4-6	Conghua	3.1326087	0					1	2	0	0	0					0	0	0		1	0	0	0	0
1057	female	tertiary or above	Conghua	0.52544398	1	0	0			1	3	0	0	0					1	0	0		0	1	0	1	0
1015	male	tertiary or above	Conghua	0.97196631	1	1	0	0		2	3	0	0	0					0	0	0		0	0	1	0	1
577	male	primary	Conghua	0.49549153	1	0	0			3	1	0	1	0					1	0	1		0	0	1	0	1
1093	male	primary	Conghua	0.80762897	0				1	2	1	1	0	0					1	0	0	1	0	0	1	0	0
478	female	secondary4-6	Conghua	1.3329011	0					3	2	0	0	0					0	0	0		0	0	1	0	0
695	male	primary	Conghua	0.79978975	1	1	1	0		3	1	0	0	0	0	0	0	0	1	0	0		1	0	0	1	0
930	female	tertiary or above	Conghua	0.70665625	0					2	3	0	0	0					0	1	0		0	1	0	0	0
107	female	no formal education	Conghua	1.3329011	1	1	1	0	0	3	1	1	0	0	0	0	0	0	1	0	0	1	1	0	0	0	0
113	male	tertiary or above	Conghua	1.0866597	1	1	1	0	0	3	3	1	0	0	0	0	0	0	0	0	1	1	0	0	1	0	1
1089	female	tertiary or above	Conghua	0.52544398	1	0	0			1	3	1	0	0					1	0	0	1	0	1	0	1	0
438	female	secondary1-3	Conghua	0.52544398	1	0	0			1	2	0	0	0					1	0	0		0	0	1	1	0
670	female	secondary1-3	Conghua	0.7697793	1	0	0			3	2	0	0	0					1	0	0		0	0	1	1	0
292	male	secondary4-6	Conghua	0.84246757	0					1	2	0	0	0					1	0	0		0	0	0	0	0
792	female	no formal education	Conghua	0.7697793	0					3	1	0	0	0					1	0	0		0	0	0	0	0
715	male	tertiary or above	Conghua	0.84246757	0					1	3	0	0	0					0	0	0		0	0	0	0	0
834	female	primary	Conghua	0.64226501	1	0	0			3	1	0	0	0					1	0	0		1	0	0	1	0
1141	female	primary	Conghua	0.7697793	0					3	1	0	0	0					0	1	0		0	0	1	0	0
648	male	secondary4-6	Conghua	1.0866597	0				1	3	2	1	0	0					1	0	0	1	0	0	0	0	0
605	male	tertiary or above	Conghua	0.79978975	0					3	3	0	0	0					1	0	0		0	1	0	0	0
1014	female	secondary1-3	Conghua	1.0125786	1	0	0			1	2	0	0	0					1	0	0		1	0	0	1	0
421	female	secondary4-6	Conghua	2.7608013	0					1	2	0	0	0					1	0	0		0	0	0	0	0
423	male	secondary4-6	Conghua	0.6065019	1	1	1	1	1	2	2	1	1	0	0	0	1	0	0	0	1	1	0	0	1	0	1
62	female	primary	Conghua	0.64226501	0					3	1	1	0	0					1	0	0	0	1	0	0	0	0
294	female	tertiary or above	Conghua	0.70665625	0					2	3	0	0	0					1	0	0		0	1	0	0	0
655	male	secondary1-3	Conghua	1.5928217	0					2	2	0	0	0					0	0	1		0	0	0	0	0
692	male	primary	Conghua	0.80762897	1	1	0	1		2	1	0	0	0					0	0	0		0	0	1	0	1
758	male	tertiary or above	Conghua	1.1766622	0					1	3	0	0	0					0	0	0		0	0	0	0	0
629	female	secondary1-3	Conghua	0.75644068	1	0	0			2	2	0	0	0					1	0	0		0	0	1	1	0
112	female	tertiary or above	Conghua	0.70665625	1	1	1	1		2	3	0	0	0	0	0	0	0	0	0	0		0	0	1	0	1
1132	male	secondary4-6	Conghua	3.1326087	0					1	2	0	0	0					1	0	0		0	0	0	0	0
482	female	secondary4-6	Conghua	1.0125786	0				1	1	2	1	1	0					1	0	0	1	0	1	0	0	0
290	male	tertiary or above	Conghua	0.97196631	1	0	0			2	3	0	0	0					1	0	0		0	1	0	0	1
283	male	tertiary or above	Conghua	1.8189169	1	0	0			1	3	0	0	0					0	0	0		0	1	0	0	1
477	female	tertiary or above	Conghua	1.0125786	0					1	3	0	0	0					1	0	0		0	1	0	0	0
463	female	no formal education	Conghua	0.7697793	0				1	3	1	1	0	0					0	0	0	1	0	0	0	0	0
529	male	secondary1-3	Conghua	0.97196631	1	1	0	1		2	2	0	0	0					1	0	0		0	0	1	1	0
822	male	6	Conghua	1.8189169	0					1		1	0	0					0	0	0	0	0	0	0	0	0
841	female	secondary4-6	Conghua	1.0125786	0					1	2	0	0	0					1	0	0		1	0	0	0	0
1189	male	secondary1-3	Conghua	0.84246757	0				1	1	2	1	0	0					0	0	0	1	0	0	0	0	0
703	male	secondary4-6	Conghua	0.49549153	0					3	2	1	0	0					0	0	0	1	0	0	0	0	0
495	male	secondary1-3	Conghua	3.1326087	1	0	1			1	2	0	0	0	0	0	0	0	1	0	0		0	0	1	1	0
763	female	tertiary or above	Conghua	0.52544398	0					1	3	0	1	0					0	0	0		0	0	0	0	0
824	female	secondary1-3	Conghua	0.7697793	0					3	2	0	0	0					1	0	0		0	0	1	0	0
1059	female	secondary4-6	Conghua	4.3131387	0					1	2	0	0	0					1	0	0		0	1	0	0	0
607	male	tertiary or above	Conghua	0.80762897	1	0	0			2	3	0	0	0					1	0	0		0	1	0	0	1
664	male	secondary1-3	Conghua	0.84246757	0					1	2	0	0	0					0	0	0		0	0	1	0	0
282	female	secondary4-6	Conghua	2.7608013	0					1	2	1	0	0					1	0	0	0	0	0	0	0	0
499	male	primary	Conghua	1.5928217	0				1	2	1	1	0	0					0	1	0	1	1	0	0	0	0
424	male	tertiary or above	Conghua	1.8189169	0					1	3	0	0	0					1	0	0		0	0	0	0	0
1052	male	tertiary or above	Conghua	1.1766622	1	0	0			1	3	0	0	0					1	0	0		0	0	1	1	0
837	male	secondary1-3	Conghua	0.84246757	0					1	2	0	0	0					0	0	0		0	0	0	0	0
1036	female	tertiary or above	Conghua	0.52544398	0					1	3	0	0	0					1	0	0		0	0	1	0	0
484	male	primary	Conghua	0.49549153	0					3	1	0	0	0					0	0	0		0	0	0	0	0
537	male	tertiary or above	Conghua	1.1766622	0					1	3	0	0	0					0	0	0		0	0	0	0	0
1013	male	tertiary or above	Conghua	0.80762897	1	1	0	1		2	3	0	0	0					0	0	0		0	1	0	1	0
1180	male	secondary4-6	Conghua	0.84246757	1	0	0			1	2	0	0	0					1	0	0		0	0	1	0	1
481	male	tertiary or above	Conghua	0.84246757	1	0	0			1	3	0	0	0					0	0	0		0	1	0	1	0
480	female	secondary4-6	Conghua	0.84346078	1	1	0	0		2	2	0	0	0					0	0	0		0	1	0	0	0
609	male	secondary4-6	Conghua	0.80762897	1	1	1	1		2	2	0	0	0	0	0	0	0	0	0	0		0	0	1	0	1
898	male	no formal education	Conghua	0.49549153	0					3	1	0	0	0					1	0	0		0	0	1	0	0
1131	female	no formal education	Conghua	0.7697793	1	0	0			3	1	0	0	0					1	0	0		0	1	0	1	0
787	female	secondary1-3	Conghua	0.84346078	0					2	2	0	0	0					0	0	0		0	0	1	0	0
63	male	secondary4-6	Conghua	0.84246757	0					1	2	1	1	0					0	0	1	1	0	0	1	0	0
813	male	secondary1-3	Conghua	0.49549153	0				1	3	2	1	1	0					0	1	1	1	0	0	1	0	0
268	female	no formal education	Conghua	0.7697793	0					3	1	0	0	0					1	0	0		0	0	1	0	0
173	male	tertiary or above	Conghua	0.97196631	0					2	3	0	0	0					0	0	0		1	0	0	0	0
1060	male	tertiary or above	Conghua	0.6065019	0					2	3	0	1	0					0	0	0		0	1	0	0	0
899	male	secondary1-3	Conghua	0.6065019	1	1	0	0		2	2	0	0	0					1	0	0		0	1	0	1	0
929	male	tertiary or above	Conghua	0.84246757	0					1	3	0	1	0					0	0	1		1	0	0	0	0
656	male	secondary1-3	Conghua	0.80762897	1	1	0	0	0	2	2	1	0	0					0	0	1	1	0	1	0	1	0
59	female	tertiary or above	Conghua	0.70665625	1	0	0			2	3	0	0	0					1	0	0		0	0	1	1	0
1133	male	secondary4-6	Conghua	0.80762897	0					2	2	0	0	0					0	0	0		0	0	0	0	0
1092	female	secondary1-3	Conghua	4.3131387	0					1	2	0	0	0					1	0	0		1	0	0	0	0
203	male	secondary4-6	Conghua	1.8189169	1	0	0			1	2	1	0	0					1	0	0	1	0	0	1	0	1
821	male	tertiary or above	Conghua	0.97196631	0					2	3	0	1	0					0	0	1		0	1	0	0	0
363	female	secondary1-3	Conghua	0.49615714	0					2	2	0	0	0					1	0	0		0	0	1	0	0
235	male	secondary4-6	Conghua	1.1766622	0					1	2	0	1	0					1	0	0		0	0	1	0	0
865	female	secondary1-3	Conghua	0.52544398	1	0	0			1	2	0	0	0					1	0	0		0	0	1	1	0
494	male	secondary1-3	Conghua	1.8189169	1	0	1			1	2	0	0	0	1	1	1	0	0	0	0		0	0	1	0	1
285	male	secondary1-3	Conghua	0.80762897	0				1	2	2	1	0	0					1	0	0	1	0	1	0	0	0
633	female	secondary1-3	Conghua	0.52544398	0					1	2	0	0	0					0	0	0		0	0	0	0	0
241	female	secondary1-3	Conghua	0.75644068	1	1	0	1		2	2	0	1	0					1	0	1		0	0	1	1	0
368	male	tertiary or above	Conghua	0.79978975	0					3	3	0	0	0					0	0	1		0	0	1	0	0
690	female	no formal education	Conghua	0.7697793	1	1	0	0		3	1	0	0	0					1	0	0		0	1	0	0	1
598	female	secondary4-6	Conghua	0.84346078	0					2	2	0	1	0					1	0	0		0	0	1	0	0
111	female	secondary4-6	Conghua	0.84346078	1	0	0			2	2	0	0	0					1	0	0		0	0	1	1	0
540	male	secondary1-3	Conghua	0.49549153	0					3	2	0	0	0					0	1	0		0	0	1	0	0
440	female	secondary4-6	Conghua	0.52544398	1	1	0	1		1	2	0	0	0					0	0	0		0	1	0	0	1
631	female	secondary1-3	Conghua	0.64226501	1	0	0			3	2	0	0	0					0	0	0		0	0	1	0	1
552	female	tertiary or above	Conghua	0.75644068	1	0	0			2	3	0	0	0					0	0	0		0	1	0	0	1
288	male	secondary4-6	Conghua	0.97196631	1	1	0	1		2	2	0	0	0					0	0	1		0	1	0	1	0
764	female	primary	Conghua	0.84346078	0					2	1	0	1	0					0	0	0		0	0	1	0	0
66	male	tertiary or above	Conghua	1.1766622	0					1	3	0	0	0					0	0	0		0	0	0	0	0
881	female	secondary4-6	Conghua	0.7697793	1	0	0			3	2	0	0	0					0	0	0		0	0	1	0	1
1011	female	tertiary or above	Conghua	0.52544398	1	0	0			1	3	0	0	0					0	0	0		0	1	0	0	1
767	male	tertiary or above	Conghua	0.80762897	0					2	3	0	1	0					0	0	1		1	0	0	0	0
914	male	primary	Conghua	0.49549153	0				1	3	1	1	0	0					0	0	0	1	1	0	0	0	0
237	male	primary	Conghua	0.79978975	1	1	1	1	1	3	1	1	1	0	0	0	0	0	0	0	0	1	1	0	0	1	0
642	female	secondary1-3	Conghua	0.52544398	0					1	2	1	1	0					0	0	0	0	1	0	0	0	0
1095	female	no formal education	Conghua	0.7697793	0				1	3	1	1	0	0					0	1	0	1	0	0	0	0	0
578	female	primary	Conghua	1.3329011	0					3	1	0	0	0					0	0	1		0	0	1	0	0
825	female	secondary1-3	Conghua	0.49615714	0					2	2	0	0	0					0	0	0		0	0	0	0	0
10	female	no formal education	Conghua	1.3329011	1	1	1	0	0	3	1	1	0	0	0	0	0	0	0	0	0	1	0	0	1	1	0
759	male	secondary1-3	Conghua	1.1766622	0					1	2	0	0	0					1	0	1		0	1	0	0	0
694	female	secondary4-6	Conghua	0.52544398	1	0	0			1	2	0	0	0					0	0	0		0	0	1	0	1
691	female	tertiary or above	Conghua	1.0125786	1	0	0			1	3	0	0	0					1	0	0		0	0	1	0	1
269	female	secondary4-6	Conghua	0.49615714	1		0			2	2	0	1	0					1	0	1		1	0	0	1	0
840	female	secondary4-6	Conghua	1.0125786	1	1	0	1		1	2	1	0	0					1	0	0	0	0	1	0	1	0
205	male	secondary1-3	Conghua	0.6065019	1	0	1		1	2	2	1	0	0	1	1	0	1	0	0	0	1	0	1	0	1	0
527	female	tertiary or above	Conghua	2.7608013	1	0	0			1	3	0	0	0					0	0	0		0	0	1	0	1
760	male	secondary4-6	Conghua	0.97196631	0					2	2	1	0	0					1	0	0	1	0	0	0	0	0
460	female	secondary1-3	Conghua	0.49615714	1	0	0			2	2	0	0	0					1	0	0		0	1	0	1	0
263	male	tertiary or above	Conghua	0.6065019	0					2	3	0	0	0					1	0	0		1	0	0	0	0
820	male	tertiary or above	Conghua	0.97196631	0					2	3	0	0	0					0	0	0		0	0	1	0	0
727	female	tertiary or above	Conghua	2.7608013	0					1	3	0	0	0					0	0	0		0	0	0	0	0
105	female	primary	Conghua	0.64226501	0					3	1	0	0	0					0	0	0		0	1	0	0	0
479	female	secondary4-6	Conghua	0.70665625	0					2	2	0	1	0					1	0	1		0	0	0	0	0
757	male	tertiary or above	Conghua	1.8189169	0				1	1	3	1	0	0					0	0	0	1	0	0	1	0	0
823	female	secondary4-6	Conghua	0.49615714	1	0	0			2	2	0	0	0					1	0	0		0	0	1	1	0
1182	female	secondary1-3	Conghua	0.52544398	1	1	1	1	1	1	2	1	0	0	0	0	0	0	0	0	0	1	0	0	1	0	1
641	female	primary	Conghua	0.52544398	0					1	1	0	0	0					1	0	0		0	0	1	0	0
1042	male	no formal education	Conghua	0.79978975	0				1	3	1	1	0	0					1	0	0	1	1	0	0	0	0
364	male	secondary4-6	Conghua	0.6065019	1	0	0		1	2	2	1	0	0					1	0	0	1	0	0	1	0	0
370	female	primary	Conghua	0.84346078	0				1	2	1	1	0	0					0	0	1	1	0	0	1	0	0
945	female	tertiary or above	Conghua	2.7608013	0					1	3	1	0	0					1	0	0	0	1	0	0	0	0
1010	female	secondary4-6	Conghua	0.75644068	1	1	0	1		2	2	0	0	0					1	0	0		0	0	1	0	1
369	male	primary	Conghua	1.5928217	1	0	0			2	1	0	0	0					1	0	0		0	0	1	1	0
1140	male	secondary4-6	Conghua	0.97196631	1	1	0	0		2	2	0	0	0					0	0	0		0	0	1	0	0
461	male	primary	Conghua	0.97196631	1	1	1	1		2	1	0	0	0	0	0	0	0	0	0	0		1	0	0	1	0
267	female	primary	Conghua	0.7697793	0					3	1	0	0	0					1	0	0		0	0	0	0	0
239	female	secondary1-3	Conghua	0.70665625	1	1	0	1		2	2	0	0	0					0	0	0		0	0	1	1	0
1139	female	no formal education	Conghua	1.3329011	0					3	1	0	1	0					0	0	1		0	0	1	0	0
72	male	secondary4-6	Conghua	1.8189169	0					1	2	0	0	0					0	0	0		0	0	0	0	0
439	male	secondary1-3	Conghua	1.0866597	1	1	1	1	1	3	2	1	0	0	0	0	0	0	0	0	0	1	0	0	1	0	1
1174	female	secondary1-3	Conghua	0.70665625	0					2	2	0	0	0					0	1	0		0	0	0	0	0
702	male	tertiary or above	Conghua	1.5928217	0					2	3	0	0	0					1	0	0		0	0	0	0	0
789	female	primary	Conghua	0.52544398	0				1	1	1	1	0	0					0	0	0	1	0	0	1	0	0
287	female	tertiary or above	Conghua	0.70665625	0					2	3	0	0	0					0	0	0		0	0	1	0	0
913	male	tertiary or above	Conghua	0.84246757	0					1	3	1	0	0					0	1	0	1	0	0	1	0	0
500	male	tertiary or above	Conghua	1.5928217	0				1	2	3	1	0	0					0	0	0	1	0	1	0	0	0
828	male	secondary1-3	Conghua	0.6065019	1	1	1	0	1	2	2	1	0	0	0	0	0	0	0	0	0	1	0	0	1	1	0
538	female	tertiary or above	Conghua	0.49615714	1	0	0			2	3	0	0	0					0	0	0		0	1	0	0	1
814	male	secondary4-6	Conghua	0.6065019	0				0	2	2	1	0	0					0	0	0	1	0	0	1	0	0
266	male	tertiary or above	Conghua	1.1766622	1	0	0			1	3	0	0	0					1	0	0		0	1	0	0	1
871	male	tertiary or above	Conghua	1.8189169	1	1	0	0		1	3	0	0	0					1	0	0		0	0	1	0	1
262	female	secondary1-3	Conghua	0.49615714	1	1	0	0		2	2	0	0	0					1	0	0		0	1	0	1	0
122	female	tertiary or above	Conghua	1.0125786	0					1	3	0	0	0					1	0	1		0	0	0	0	0
1038	female	no formal education	Conghua	0.49615714	0					2	1	0	0	0					0	0	0		0	0	1	0	0
110	male	secondary1-3	Conghua	1.0866597	0				1	3	2	1	1	0					0	0	0	1	1	0	0	0	0
576	female	tertiary or above	Conghua	1.0125786	1	1	0	1		1	3	0	0	0					1	0	0		0	0	1	1	0
280	female	secondary4-6	Conghua	0.84346078	1	0	0			2	2	0	0	0					1	0	0		0	0	1	1	0
366	female	tertiary or above	Conghua	2.7608013	0				1	1	3	1	1	0					0	0	0	1	0	0	0	0	0
566	female	secondary1-3	Conghua	1.0125786	0				1	1	2	1	0	0					1	0	0	1	0	0	1	0	0
1194	male	primary	Conghua	0.97196631	0					2	1	0	0	0					0	0	0		0	0	1	0	0
264	female	primary	Conghua	0.7697793	0					3	1	0	0	0					0	0	0		0	0	1	0	0
8	female	tertiary or above	Conghua	1.0125786	1	0	0			1	3	0	1	0					1	0	0		0	0	1	0	1
1054	male	secondary1-3	Conghua	1.8189169	1	0	0			1	2	0	0	0					1	0	0		0	0	1	1	0
464	female	no formal education	Conghua	0.7697793	0					3	1	0	0	0					0	0	0		0	1	0	0	0
525	female	tertiary or above	Conghua	0.49615714	1	0	0			2	3	0	0	0					0	0	0		0	1	0	1	0
713	male	secondary4-6	Conghua	1.0866597	0					3	2	1	0	0					1	0	0	0	1	0	0	0	0
1043	male	tertiary or above	Conghua	0.79978975	0					3	3	0	0	0					1	0	0		0	0	1	0	0
613	male	secondary1-3	Conghua	1.1766622	1	1	1	1	1	1	2	1	0	0	1	0	1	1	0	0	1	1	0	0	1	1	0
367	female	tertiary or above	Conghua	0.70665625	0					2	3	0	0	0					0	0	0		0	1	0	0	0
501	male	secondary1-3	Conghua	0.97196631	1	0	1		1	2	2	1	1	0	0	0	0	0	0	0	0	1	0	1	0	1	0
419	male	tertiary or above	Conghua	0.84246757	1	0	1			1	3	0	1	0	0	0	1	0	0	0	1		0	0	1	1	0
400	female	secondary1-3	Conghua	0.75644068	1	0	1			2	2	0	1	0	0	0	1	0	1	0	1		0	0	1	0	0
883	male	secondary1-3	Conghua	0.79978975	1	0	0			3	2	0	0	0					0	1	0		0	0	1	1	0
1138	female	tertiary or above	Conghua	4.3131387	0				1	1	3	1	0	0					0	0	1	1	0	0	0	0	0
9	male	secondary4-6	Conghua	1.8189169	1	0	1			1	2	1	1	0	0	0	0	0	0	0	1	1	0	0	1	1	0
437	female	secondary4-6	Conghua	0.64226501	1	0	0		1	3	2	1	0	0					0	0	0	1	0	0	1	1	0
291	male	primary	Conghua	0.79978975	0				1	3	1	1	0	0					0	0	0	1	0	0	0	0	0
1090	female	primary	Conghua	0.64226501	0				1	3	1	1	0	0					0	0	0	1	0	0	0	0	0
236	male	secondary4-6	Conghua	1.1766622	1	1	1	1		1	2	0	1	0	0	0	1	0	1	0	0		0	0	1	1	0
498	male	secondary4-6	Conghua	0.49549153	0				1	3	2	1	0	0					1	0	0	1	0	1	0	0	0
555	female	secondary1-3	Conghua	0.70665625	0					2	2	0	0	0					1	0	0		0	0	1	0	0
294	female	tertiary or above	Conghua	0.70665625	1	0	0			2	3	0	0	0					0	0	0		0	1	0	0	1
1061	female	tertiary or above	Conghua	0.52544398	1	0	0			1	3	0	1	0					1	0	0		0	0	1	1	0
441	male	secondary4-6	Conghua	0.6065019	0					2	2	0	0	0					1	0	0		0	0	0	0	0
1056	male	secondary1-3	Conghua	0.49549153	1	0	0			3	2	0	0	0					0	0	0		0	1	0	1	0
365	male	no formal education	Conghua	0.49549153	1	1	1	0		3	1	0	1	0	0	0	1	1	0	0	0		1	0	0	1	0
827	male	6	Conghua	1.1766622	0					1		0	0	0					0	1	0		0	0	0	0	0
1049	female	secondary4-6	Conghua	4.3131387	0					1	2	1	0	0					1	0	0	1	0	0	0	0	0
826	male	secondary1-3	Conghua	0.79978975	1	1	1	0		3	2	0	0	0	0	0	0	0	0	0	0		0	0	1	1	0
863	male	secondary4-6	Conghua	0.6065019	1	0	0		1	2	2	1	1	0					0	0	0	1	0	0	1	0	1
766	female	primary	Conghua	1.3329011	0				1	3	1	1	1	0					0	0	1	1	0	1	0	0	0
791	female	secondary4-6	Conghua	1.0125786	0				1	1	2	1	1	0					0	0	1	1	0	0	1	0	0
596	male	primary	Conghua	0.80762897	0					2	1	0	0	0					0	0	0		1	0	0	0	0
836	male	secondary4-6	Conghua	1.1766622	1	0	0			1	2	0	0	0					1	0	0		0	1	0	1	0
1037	male	secondary4-6	Conghua	1.8189169	0					1	2	0	0	0					0	1	0		1	0	0	0	0
628	female	primary	Conghua	0.7697793	0					3	1	0	0	0					0	0	0		0	0	0	0	0
595	female	tertiary or above	Conghua	0.49615714	0					2	3	0	1	0					1	0	1		1	0	0	0	0
608	male	secondary4-6	Conghua	0.80762897	1	1	1	1		2	2	0	0	0	0	0	0	0	0	0	0		0	1	0	0	1
60	female	secondary4-6	Conghua	0.75644068	1	0	0			2	2	0	0	0					0	0	0		0	1	0	1	0
458	female	secondary4-6	Conghua	1.0125786	0					1	2	0	0	0					0	1	0		0	0	0	0	0
632	female	secondary1-3	Conghua	0.75644068	1	0	0			2	2	0	0	0					0	0	0		0	0	1	0	1
768	female	secondary4-6	Conghua	0.49615714	0					2	2	0	0	0					0	0	0		0	0	1	0	0
640	male	primary	Conghua	0.80762897	0					2	1	0	0	0					0	1	0		1	0	0	0	0
286	female	secondary4-6	Conghua	0.70665625	0					2	2	0	0	0					0	1	0		0	0	1	0	0
553	female	tertiary or above	Conghua	1.0125786	0					1	3	0	0	0					1	0	0		0	1	0	0	0
528	female	primary	Conghua	0.49615714	1	0	0			2	1	1	0	0					0	0	0	1	0	0	1	0	1
240	female	secondary1-3	Conghua	0.49615714	1	1	0	0	1	2	2	1	1	0					1	0	0	1	0	0	1	0	0
1181	male	secondary1-3	Conghua	0.79978975	1	1	0	1	1	3	2	1	0	0					1	0	0	1	1	0	0	1	0
599	female	secondary4-6	Conghua	0.70665625	1	0	0			2	2	0	0	0					0	0	0		0	0	1	0	1
64	male	secondary4-6	Conghua	1.5928217	1	1	1	1		2	2	0	0	0	1	0	0	0	0	1	1		0	1	0	1	0
503	female	secondary1-3	Conghua	0.70665625	1	0	0		1	2	2	1	0	0					1	0	0	1	0	1	0	1	0
554	female	secondary4-6	Conghua	0.70665625	0					2	2	0	0	0					0	0	0		0	0	0	0	0
372	female	secondary1-3	Conghua	0.49615714	1	1	1	1		2	2	0	1	0	0	0	0	0	0	0	0		0	1	0	1	0
284	female	secondary4-6	Conghua	0.70665625	1					2	2	0	1	0					1	0	1		0	0	1	1	0
1086	female	secondary4-6	Zengcheng	1.4811683	1	0	0			1	2	0	0	0					1	0	0		0	1	0	1	0
322	female	secondary1-3	Zengcheng	0.59501868	0					2	2	0	0	0					0	1	0		0	0	1	0	0
305	female	secondary1-3	Zengcheng	0.57620228	1	1	1	0		1	2	0	0	0	0	0	0	0	0	0	0		0	0	0	1	0
677	male	secondary4-6	Zengcheng	0.65152315	0	1	0	0		1	2	0	0	0					1	0	0		0	0	1	0	0
475	female	primary	Zengcheng	1.0153648	0					3	1	0	0	0					0	1	0		0	0	1	0	0
676	female	tertiary or above	Zengcheng	1.4811683	1	1	0	0		1	3	0	0	0					1	0	0		0	1	0	1	0
1080	female	tertiary or above	Zengcheng	1.4811683	1	0	0		0	1	3	1	1	0					1	0	1	1	0	0	1	1	0
37	male	tertiary or above	Zengcheng	0.94639948	0					2	3	0	0	0					1	0	0		0	1	0	0	0
745	male	secondary4-6	Zengcheng	0.94639948	0					2	2	0	0	0					0	1	0		0	0	1	0	0
94	female	tertiary or above	Zengcheng	1.0610664	1	0	0			3	3	0	1	0					0	0	0		0	1	0	1	0
3	female	primary	Zengcheng	1.0153648	0				1	3	1	1	0	0					0	1	0	1	0	0	1	0	0
214	female	secondary1-3	Zengcheng	0.59501868	0					2	2	0	0	0					0	1	1		0	0	1	0	0
736	male	primary	Zengcheng	1.1421483	0				1	2	1	1	0	0					0	0	0	1	0	0	1	0	0
872	male	secondary4-6	Zengcheng	0.94639948	1	0	0			2	2	0	1	0					0	0	0		0	0	1	0	1
513	female	primary	Zengcheng	0.65900416	0				1	2	1	1	0	0					1	0	0	1	0	0	1	0	0
943	female	primary	Zengcheng	1.0153648	0					3	1	0	0	0					0	1	0		0	0	0	0	0
888	female	secondary4-6	Zengcheng	0.65900416	1	0	0			2	2	0	0	0					0	0	0		0	0	1	0	1
315	male	tertiary or above	Zengcheng	1.1421483	0					2	3	0	0	0					1	0	0		0	0	0	0	0
302	female	secondary4-6	Zengcheng	0.59501868	0					2	2	0	0	0					0	0	0		0	0	0	0	0
1082	female	primary	Zengcheng	1.0610664	0				1	3	1	1	0	0					1	0	0	1	0	0	1	0	0
707	female	no formal education	Zengcheng	1.0610664	0				0	3	1	1	0	0					1	0	0	1	0	0	1	0	0
936	female	secondary4-6	Zengcheng	0.57620228	1	1	0	0		1	2	0	0	0					1	0	0		0	0	1	1	0
447	male	secondary4-6	Zengcheng	0.65152315	1	0	0			1	2	0	0	0					1	0	0		0	1	0	0	1
392	female	tertiary or above	Zengcheng	1.0610664	1	1	0	1		3	3	0	1	0					1	0	0		0	1	0	0	1
398	male	primary	Zengcheng	1.1841001	1	0	0			3	1	0	0	0					0	0	0		0	1	0	1	0
919	female	no formal education	Zengcheng	0.80872085	0				1	2	1	1	0	0					0	0	0	1	0	1	0	0	0
459	female	no formal education	Zengcheng	0.40906519	0					3	1	0	0	0					1	0	0		0	0	1	0	0
323	female	secondary1-3	Zengcheng	0.80872085	0					2	2	0	0	0					0	1	0		0	0	1	0	0
773	male	secondary4-6	Zengcheng	0.65152315	0					1	2	0	0	0					0	1	0		0	0	1	0	0
320	male	secondary1-3	Zengcheng	0.75766354	1	0	1			3	2	0	0	0	0	0	1	1	1	0	0		0	0	1	0	0
564	female	tertiary or above	Zengcheng	0.66481503	0					1	3	0	0	0					0	1	0		0	0	1	0	0
584	female	secondary1-3	Zengcheng	1.4811683	0					1	2	0	0	0					0	1	0		0	0	0	0	0
115	female	primary	Zengcheng	0.80129341	1					2	1	0	1	0					1	0	1		0	0	1	0	0
722	female	secondary4-6	Zengcheng	0.59501868	1	1	1	0	1	2	2	1	1	0	0	0	1	0	0	0	1	1	0	1	0	0	1
522	female	secondary1-3	Zengcheng	0.57620228	0				1	1	2	1	0	0					0	1	0	1	0	0	1	0	0
162	male	tertiary or above	Zengcheng	1.1841001	0					3	3	0	0	0					0	1	0		0	1	0	0	0
950	female	tertiary or above	Zengcheng	0.57620228	0					1	3	0	0	0					1	0	0		0	0	1	0	0
244	female	secondary1-3	Zengcheng	0.80129341	0					2	2	0	0	0					0	1	0		0	0	1	0	0
351	female	tertiary or above	Zengcheng	0.66481503	0					1	3	0	0	0					0	1	0		0	0	0	0	0
350	male	tertiary or above	Zengcheng	1.6002298	0					1	3	0	1	0					0	1	0		0	0	1	0	0
733	male	secondary4-6	Zengcheng	0.65152315	0					1	2	0	0	0					1	0	0		0	0	0	0	0
734	female	secondary4-6	Zengcheng	0.59501868	1	0	0			2	2	0	0	0					1	0	0		0	0	1	0	1
675	male	tertiary or above	Zengcheng	1.573319	1	0	0			1	3	0	0	0					1	0	0		0	1	0	1	0
130	female	secondary1-3	Zengcheng	0.80129341	1	1	0	0		2	2	0	0	0					1	0	0		0	1	0	0	1
517	male	primary	Zengcheng	0.94639948	0				1	2	1	1	0	0					1	0	0	1	0	1	0	0	0
308	female	secondary4-6	Zengcheng	0.80872085	0					2	2	0	0	0					0	1	0		0	0	0	0	0
515	male	secondary1-3	Zengcheng	1.4552165	0					2	2	0	0	0					0	1	0		0	0	1	0	0
568	female	tertiary or above	Zengcheng	0.57620228	1	0	0			1	3	0	1	0					1	0	1		0	1	0	1	0
747	female	primary	Zengcheng	1.0153648	0					3	1	0	0	0					0	1	0		0	0	1	0	0
511	female	tertiary or above	Zengcheng	0.57620228	0					1	3	1	0	0					1	0	0	0	0	0	0	0	0
546	male	no formal education	Zengcheng	0.75766354	0					3	1	0	0	0					0	0	0		0	0	1	0	0
379	male	tertiary or above	Zengcheng	1.1841001	0				1	3	3	1	0	0					1	0	0	1	0	0	0	0	0
717	female	no formal education	Zengcheng	1.0153648	0					3	1	0	0	0					0	0	0		0	0	0	0	0
1067	female	secondary4-6	Zengcheng	0.66481503	0					1	2	0	0	0					1	0	0		0	0	1	0	0
761	male	primary	Zengcheng	0.75766354	0	0	0			3	1	0	0	0					0	0	0		0	0	0	0	0
887	female	secondary4-6	Zengcheng	0.66481503	0					1	2	0	0	0					0	0	0		0	1	0	0	0
348	female	tertiary or above	Zengcheng	0.66481503	0					1	3	0	1	0					1	0	0		0	0	0	0	0
250	male	secondary4-6	Zengcheng	4.5016014	0					1	2	0	0	0					0	1	0		0	0	0	0	0
349	female	secondary4-6	Zengcheng	0.59501868	0					2	2	0	0	0					0	1	0		0	1	0	0	0
772	female	secondary1-3	Zengcheng	1.4811683	0				1	1	2	1	0	0					1	0	0	1	0	0	1	0	0
144	female	no formal education	Zengcheng	0.40906519	0					3	1	0	0	0					0	1	1		0	0	1	0	0
663	female	no formal education	Zengcheng	1.0610664	0					3	1	0	0	0					0	1	0		0	0	1	0	0
741	male	tertiary or above	Zengcheng	0.65152315	1	0	0			1	3	0	0	0					1	0	0		0	0	1	0	1
731	female	tertiary or above	Zengcheng	0.66481503	0				1	1	3	1	0	0					0	1	0	1	0	1	0	0	0
884	male	secondary4-6	Zengcheng	0.94639948	0					2	2	0	0	0					0	0	0		0	0	0	0	0
949	female	secondary4-6	Zengcheng	4.3939423	0				1	1	2	1	0	0					1	0	0	1	0	0	0	0	0
352	female	primary	Zengcheng	0.65900416	0					2	1	0	0	0					1	0	0		1	0	0	0	0
508	female	secondary4-6	Zengcheng	0.66481503	0					1	2	0	0	0					0	0	0		0	0	0	0	0
325	male	tertiary or above	Zengcheng	0.65152315	0					1	3	0	0	0					0	1	0		0	0	1	0	0
519	female	no formal education	Zengcheng	1.0153648	0					3	1	0	0	0					0	1	0		0	0	0	0	0
920	male	secondary4-6	Zengcheng	1.6002298	0					1	2	0	0	0					1	0	0		0	0	0	0	0
710	female	primary	Zengcheng	0.80129341	0					2	1	0	0	0					0	0	0		0	0	1	0	0
380	male	primary	Zengcheng	1.2584415	0					3	1	0	0	0					0	1	0		0	1	0	0	0
382	male	tertiary or above	Zengcheng	1.573319	0					1	3	0	0	0					0	1	0		0	0	1	0	0
952	male	secondary4-6	Zengcheng	1.573319	0					1	2	0	0	0					1	0	0		0	0	0	0	0
886	female	secondary1-3	Zengcheng	0.59501868	1	1	0	1		2	2	0	0	0					1	0	0		0	0	1	1	0
375	male	tertiary or above	Zengcheng	1.573319	0					1	3	0	0	0					0	1	1		0	0	0	0	0
396	female	tertiary or above	Zengcheng	0.66481503	1	0	0			1	3	0	0	0					0	0	0		0	0	1	0	1
378	male	tertiary or above	Zengcheng	0.65152315	0					1	3	0	0	0					0	1	0		0	0	1	0	0
732	female	secondary4-6	Zengcheng	0.59501868	1	0	0			2	2	0	0	0					1	0	0		0	0	1	0	1
58	male	secondary1-3	Zengcheng	0.94639948	0				1	2	2	1	1	0					0	1	0	1	0	0	1	0	0
76	female	secondary1-3	Zengcheng	0.59501868	0				0	2	2	1	0	0					0	0	0	1	0	1	0	0	0
449	male	secondary4-6	Zengcheng	1.1421483	0					2	2	0	1	0					0	0	1		0	0	0	0	0
445	male	secondary1-3	Zengcheng	1.1421483	0					2	2	0	0	0					0	1	0		0	1	0	0	0
512	male	secondary1-3	Zengcheng	1.4552165	1	0	0			2	2	0	0	0					0	0	0		0	0	1	0	1
321	male	tertiary or above	Zengcheng	1.4552165	1	0	1			2	3	0	0	0	0	0	1	0	1	0	0		0	0	1	0	1
514	female	primary	Zengcheng	0.59501868	0					2	1	1	0	0					1	0	0	0	0	0	1	0	0
891	female	no formal education	Zengcheng	1.4811683	0					1	1	0	0	0					0	1	0		0	0	1	0	0
29	female	primary	Zengcheng	1.0610664	1	0	0			3	1	0	0	0					1	0	0		0	0	1	1	0
574	male	secondary4-6	Zengcheng	1.4552165	1	1	0	1		2	2	0	0	0					1	0	0		0	1	0	1	0
30	male	secondary4-6	Zengcheng	1.573319	0					1	2	1	0	0					0	1	0	0	0	0	0	0	0
735	male	secondary1-3	Zengcheng	0.95085743	0				1	2	2	1	0	0					0	0	0	1	0	0	0	0	0
582	male	secondary4-6	Zengcheng	0.65152315	0					1	2	0	0	0					1	0	0		0	0	0	0	0
721	male	tertiary or above	Zengcheng	1.573319	1	1	0	1		1	3	0	0	0					0	0	0		0	0	1	0	1
393	female	secondary4-6	Zengcheng	1.0153648	1	0	0			3	2	0	0	0					1	0	0		0	1	0	1	0
185	female	secondary4-6	Zengcheng	0.65900416	1	0	0			2	2	0	1	0					0	0	1		0	1	0	1	0
395	female	tertiary or above	Zengcheng	0.57620228	1	1	0	0		1	3	0	0	0					0	0	0		0	1	0	0	1
251	female	no formal education	Zengcheng	0.40906519	0					3	1	0	0	0					1	0	0		0	0	0	0	0
1066	female	tertiary or above	Zengcheng	0.80129341	0					2	3	0	0	0					1	0	0		0	0	1	0	0
7	female	secondary1-3	Zengcheng	0.59501868	1	0	0		1	2	2	1	0	0					1	0	1	1	0	0	1	0	0
1084	male	secondary1-3	Zengcheng	0.95085743	0				1	2	2	1	0	0					1	0	0	1	0	0	1	0	0
225	male	secondary4-6	Zengcheng	1.6002298	0					1	2	0	0	0					0	0	0		0	0	1	0	0
616	male	secondary1-3	Zengcheng	0.65152315	0					1	2	0	0	0					0	1	0	1	0	0	1	0	0
569	male	secondary1-3	Zengcheng	0.94639948	1	1	0	0		2	2	0	0	0					1	0	0		0	0	1	0	1
737	male	tertiary or above	Zengcheng	0.65152315	0					1	3	0	0	0					0	0	0		0	0	0	0	0
771	male	tertiary or above	Zengcheng	0.94639948	0					2	3	0	0	0					0	1	0		0	1	0	0	0
567	male	tertiary or above	Zengcheng	0.65152315	0					1	3	0	0	0					0	1	0		0	0	0	0	0
565	male	secondary1-3	Zengcheng	0.65152315	1	0	0			1	2	0	0	0					1	0	0		0	0	1	1	0
890	male	secondary4-6	Zengcheng	1.573319	0					1	2	0	0	0					0	1	0		0	1	0	0	0
651	female	secondary1-3	Zengcheng	0.59501868	0					2	2	0	0	0					1	0	0		0	0	1	0	0
426	male	secondary4-6	Zengcheng	1.2584415	0				1	3	2	1	0	0					0	0	0	1	0	0	0	0	0
249	female	secondary1-3	Zengcheng	0.80872085	1	0	0			2	2	0	0	0					0	1	0		0	0	1	1	0
1065	female	tertiary or above	Zengcheng	0.59501868	0					2	3	0	1	0					1	0	1		0	1	0	0	0
939	female	no formal education	Zengcheng	1.0153648	0					3	1	0	0	0					0	0	0		0	0	1	0	0
399	female	tertiary or above	Zengcheng	0.66481503	0					1	3	0	0	0					0	0	0		0	0	0	0	0
571	male	secondary4-6	Zengcheng	0.94639948	0					2	2	0	0	0					0	1	0		0	0	0	0	0
661	male	secondary1-3	Zengcheng	0.65152315	1	1	0	1		1	2	0	0	0					0	0	0		0	0	1	0	1
6	male	tertiary or above	Zengcheng	1.4552165	1	0	0		0	2	3	1	1	0					0	0	1	1	0	0	1	0	1
186	female	secondary4-6	Zengcheng	0.65900416	0					2	2	0	0	0					0	1	0		0	0	1	0	0
324	female	primary	Zengcheng	0.80872085	0					2	1	0	0	0					0	1	0		0	0	1	0	0
719	male	secondary4-6	Zengcheng	0.95085743	0				0	2	2	1	1	0					0	0	1	1	0	1	0	0	0
164	male	secondary4-6	Zengcheng	0.95085743	1	1	1	1	1	2	2	1	0	0	0	0	0	1	0	0	0	1	0	0	1	1	0
318	female	tertiary or above	Zengcheng	0.57620228	0					1	3	0	0	0					0	1	0		0	0	0	0	0
252	female	secondary1-3	Zengcheng	0.80872085	1		0			2	2	0	0	0					1	0	0		0	1	0	0	1
304	male	secondary1-3	Zengcheng	0.75766354	0					3	2	0	0	0					1	0	0		0	0	0	0	0
147	male	secondary4-6	Zengcheng	0.65152315	0					1	2	0	0	0					0	1	1		0	0	1	0	0
178	male	tertiary or above	Zengcheng	1.6002298	0					1	3	1	0	0					0	0	0	0	0	0	0	0	0
900	female	secondary4-6	Zengcheng	0.80129341	0					2	2	0	0	0					0	1	0		0	1	0	0	0
374	male	secondary1-3	Zengcheng	1.1421483	0				1	2	2	1	0	0					1	0	0	1	0	0	1	0	0
723	male	tertiary or above	Zengcheng	1.573319	1	1	0	0		1	3	0	0	0					0	0	0		0	1	0	1	0
724	male	secondary4-6	Zengcheng	1.6002298	1	0	0			1	2	0	0	0					0	0	0		1	0	0	0	0
942	female	secondary1-3	Zengcheng	0.59501868	0					2	2	0	0	0					0	1	0		0	1	0	0	0
376	male	secondary1-3	Zengcheng	1.1421483	0					2	2	0	0	0					1	0	1		0	1	0	0	0
275	male	secondary1-3	Zengcheng	1.573319	1	0	0			1	2	0	0	0					0	0	0		1	0	0	0	1
775	female	tertiary or above	Zengcheng	0.57620228	0					1	3	0	0	0					1	0	0		0	1	0	0	0
381	female	secondary4-6	Zengcheng	0.66481503	0				1	1	2	1	0	0					0	1	0	1	1	0	0	0	0
127	female	secondary4-6	Zengcheng	0.80872085	1	0	0			2	2	0	0	0					1	0	0		0	1	0	0	1
255	male	tertiary or above	Zengcheng	1.1421483	1	1	0	0		2	3	0	0	0					1	0	0		0	1	0	1	0
652	female	secondary1-3	Zengcheng	0.57620228	0					1	2	0	0	0					0	1	0		0	0	1	0	0
1195	female	tertiary or above	Zengcheng	0.57620228	0					1	3	0	0	0					0	1	0		0	1	0	0	0
739	female	secondary1-3	Zengcheng	0.65900416	0					2	2	1	0	0					0	1	0	0	0	0	0	0	0
523	female	secondary1-3	Zengcheng	0.80129341	0				1	2	2	1	0	0					0	1	0	1	0	0	1	0	0
1202	female	primary	Zengcheng	0.65900416	0					2	1	0	0	0					0	1	0		1	0	0	0	0
148	female	secondary1-3	Zengcheng	0.80872085	0					2	2	0	1	0					0	1	1		0	0	1	0	0
844	female	primary	Zengcheng	0.80872085	1	1	0			2	1	0	0	0					0	0	0		0	1	0	0	1
730	male	secondary1-3	Zengcheng	1.6002298	0					1	2	0	0	0					1	0	0		0	0	0	0	0
28	male	secondary1-3	Zengcheng	1.4552165	0					2	2	0	0	0					1	0	0		0	0	1	0	0
180	male	secondary4-6	Zengcheng	1.1421483	0					2	2	0	0	0					1	0	0		0	0	0	0	0
507	female	secondary1-3	Zengcheng	0.59501868	0					2	2	0	0	0					0	1	0		0	0	1	0	0
289	female	tertiary or above	Zengcheng	0.57620228	0					1	3	0	0	0					1	0	0		0	0	0	0	0
96	male	tertiary or above	Zengcheng	0.65152315	1	1	0	0		1	3	0	0	0					0	0	0		0	0	1	1	0
306	female	secondary1-3	Zengcheng	0.59501868	0					2	2	0	0	0					0	1	0		0	0	0	0	0
706	female	tertiary or above	Zengcheng	0.66481503	0					1	3	0	0	0					1	0	0		1	0	0	0	0
870	male	secondary1-3	Zengcheng	0.94639948	1	1	0	1		2	2	0	0	0					0	0	0		0	0	1	0	1
570	male	secondary4-6	Zengcheng	0.65152315	0					1	2	0	0	0					0	0	0		0	0	0	0	0
428	female	secondary1-3	Zengcheng	0.57620228	1	1	0	1		1	2	0	0	0					0	0	0		0	0	1	1	0
4	male	secondary1-3	Zengcheng	1.2584415	1	0	0			3	2	0	0	0					1	0	0		0	0	1	1	0
476	female	primary	Zengcheng	0.80129341	1		0			2	1	0	0	0					1	0	0		0	0	1	0	1
892	male	secondary4-6	Zengcheng	1.1421483	0					2	2	0	0	0					1	0	0		1	0	0	0	0
720	female	secondary4-6	Zengcheng	0.66481503	0					1	2	0	0	0					1	0	0		0	0	1	0	0
1032	female	secondary4-6	Zengcheng	0.80129341	0					2	2	0	0	0					0	1	0		0	0	1	0	0
662	female	no formal education	Zengcheng	1.0153648	0				1	3	1	1	0	0					0	1	0	1	0	0	1	0	0
1044	male	secondary4-6	Zengcheng	1.6002298	0					1	2	0	0	0					0	0	0		0	0	0	0	0
637	male	tertiary or above	Zengcheng	0.65152315	0					1	3	0	0	0					1	0	0		0	0	0	0	0
708	male	secondary1-3	Zengcheng	1.2584415	1	1	1	1		3	2	0	1	0	0	0	0	0	1	0	1		0	0	1	1	0
650	male	primary	Zengcheng	0.65152315	0				1	1	1	1	0	0					0	1	0	1	0	0	1	0	0
885	female	tertiary or above	Zengcheng	0.57620228	1	0	0			1	3	0	0	0					1	0	0		0	1	0	1	0
187	female	tertiary or above	Zengcheng	0.66481503	0					1	3	0	0	0					1	0	0		0	0	0	0	0
620	male	tertiary or above	Zengcheng	4.5016014	1	1	0	1		1	3	0	0	0					0	0	0		0	1	0	1	0
848	female	primary	Zengcheng	0.59501868	0					2	1	0	0	0					1	0	0		0	1	0	0	0
345	female	secondary1-3	Zengcheng	0.80129341	1	0	0			2	2	0	0	0					1	0	0		0	1	0	1	0
163	male	secondary1-3	Zengcheng	4.5016014	0					1	2	1	0	0					0	0	0	1	0	0	0	0	0
188	male	secondary4-6	Zengcheng	1.1421483	1	1	0	0		2	2	0	0	0					1	0	0		0	0	1	1	0
746	male	secondary4-6	Zengcheng	0.94639948	1	1	0	1		2	2	0	0	0					1	0	0		0	0	1	1	0
625	female	secondary4-6	Zengcheng	0.57620228	1	0	0			1	2	0	0	0					0	0	0		0	0	0	0	0
509	female	tertiary or above	Zengcheng	0.59501868	1	0	0			2	3	0	0	0					1	0	0		0	1	0	1	0
516	male	primary	Zengcheng	1.1841001	0					3	1	0	0	0					0	1	0		0	0	1	0	0
618	female	primary	Zengcheng	0.80872085	1	1	0	1		2	1	0	0	0					1	0	0		1	0	0	0	0
617	male	tertiary or above	Zengcheng	0.95085743	1	0	0			2	3	0	0	0					0	0	0		0	1	0	1	0
944	male	secondary4-6	Zengcheng	0.65152315	0					1	2	0	1	0					0	0	1		0	0	0	0	0
377	female	secondary1-3	Zengcheng	0.59501868	0					2	2	0	0	0					1	0	0		0	0	0	0	0
712	female	secondary1-3	Zengcheng	0.59501868	0				1	2	2	1	0	0					0	0	0	1	0	0	0	0	0
846	female	tertiary or above	Zengcheng	0.66481503	0					1	3	0	1	0					0	1	0		0	0	0	0	0
774	female	secondary1-3	Zengcheng	0.66481503	0					1	2	0	0	0					0	1	0		0	0	0	0	0
97	male	6	Zengcheng	0.65152315	0					1		0	0	0					0	1	0		0	0	1	0	0
92	male	tertiary or above	Zengcheng	0.94639948	0					2	3	0	0	0					0	1	0		0	1	0	0	0
95	female	tertiary or above	Zengcheng	0.66481503	1	1	0	0		1	3	0	0	0					0	0	0		0	1	0	1	0
832	female	secondary4-6	Zengcheng	0.59501868	0					2	2	0	0	0					1	0	0		0	0	1	0	0
346	male	secondary1-3	Zengcheng	0.94639948	0					2	2	0	0	0					1	0	0		0	1	0	0	0
462	male	no formal education	Zengcheng	1.1841001	0					3	1	0	1	0					0	1	0		0	0	0	0	0
256	male	tertiary or above	Zengcheng	1.6002298	0					1	3	0	0	0					1	0	0		0	1	0	0	0
786	male	tertiary or above	Zengcheng	1.4552165	0					2	3	0	1	0					1	0	1		0	0	0	0	0
572	male	secondary4-6	Zengcheng	0.94639948	1	0	0			2	2	0	0	1					1	0	0		0	1	0	0	0
1064	female	primary	Zengcheng	0.80872085	0					2	1	0	0	0					1	0	0		0	0	1	0	0
319	female	tertiary or above	Zengcheng	0.66481503	0					1	3	1	0	0					1	0	0	1	0	1	0	0	0
347	female	tertiary or above	Zengcheng	0.57620228	0					1	3	0	0	0					1	0	0		0	1	0	0	0
743	male	secondary4-6	Zengcheng	1.6002298	0					1	2	0	0	0					0	1	0		0	0	0	0	0
90	female	tertiary or above	Zengcheng	0.65900416	0					2	3	0	0	0					1	0	0		0	1	0	0	0
953	female	tertiary or above	Zengcheng	0.80872085	0					2	3	0	0	0					0	1	0		0	1	0	0	0
951	female	secondary1-3	Zengcheng	0.40906519	0				1	3	2	1	0	0					1	0	0	1	0	1	0	0	0
922	female	secondary4-6	Zengcheng	1.0610664	0				0	3	2	1	0	0					0	0	0	1	0	0	0	0	0
446	female	secondary4-6	Zengcheng	0.57620228	1	1	0	0		1	2	0	0	0					1	0	0		0	0	1	0	1
145	female	primary	Zengcheng	0.40906519	0					3	1	0	0	0					0	1	0		0	0	1	0	0
1083	female	tertiary or above	Zengcheng	1.4811683	0					1	3	0	0	0					1	0	0		0	1	0	0	0
427	female	secondary1-3	Zengcheng	0.66481503	1	1	1	0	1	1	2	1	0	0	0	0	0	0	0	0	0	1	1	0	0	1	0
573	male	primary	Zengcheng	1.4552165	0					2	1	0	0	0					1	0	0		0	0	0	0	0
941	female	secondary1-3	Zengcheng	0.40906519	0					3	2	0	0	0					0	1	0		0	0	1	0	0
301	female	secondary1-3	Zengcheng	0.66481503	0					1	2	0	0	0					1	0	0		1	0	0	0	0
776	female	tertiary or above	Zengcheng	0.57620228	0					1	3	0	0	0					1	0	0		0	0	1	0	0
27	male	secondary4-6	Zengcheng	1.573319	0					1	2	0	0	0					1	0	0		0	0	0	0	0
26	male	primary	Zengcheng	1.2584415	0				1	3	1	1	0	0					0	0	0	1	1	0	0	0	0
254	female	secondary1-3	Zengcheng	1.4811683	1					1	2	0	0	0					1	0	0		0	1	0	0	1
1046	female	tertiary or above	Zengcheng	1.4811683	0					1	3	0	0	0					0	0	0		0	0	0	0	0
183	female	secondary4-6	Zengcheng	0.65900416	0					2	2	0	0	0					0	1	0		0	1	0	0	0
160	male	tertiary or above	Zengcheng	1.573319	1	1	1	1		1	3	0	0	0	0	0	1	0	1	0	0		1	0	0	1	0
679	female	primary	Zengcheng	1.0153648	0					3	1	0	0	0					1	0	0		0	0	0	0	0
78	male	secondary4-6	Zengcheng	1.1421483	0					2	2	0	0	0					1	0	0		0	0	1	0	0
851	male	primary	Zengcheng	1.1841001	0					3	1	0	0	0					0	1	0		0	0	1	0	0
5	female	secondary1-3	Zengcheng	0.59501868	0				1	2	2	1	0	0					0	1	0	1	0	0	1	0	0
1025	female	secondary4-6	Zengcheng	0.80129341	0					2	2	0	0	0					0	1	0		0	0	1	0	0
524	female	tertiary or above	Zengcheng	1.4811683	0					1	3	0	0	0					1	0	0		0	0	1	0	0
921	female	secondary1-3	Zengcheng	0.66481503	0				0	1	2	1	1	0					0	1	0	1	0	0	0	0	0
1087	female	secondary1-3	Zengcheng	0.66481503	0					1	2	0	0	0					1	0	0		0	0	1	0	0
1088	male	secondary4-6	Zengcheng	4.5016014	0					1	2	0	0	0					0	0	0		0	0	0	0	0
740	male	secondary1-3	Zengcheng	1.1841001	0					3	2	0	0	0					0	1	0		0	0	0	0	0
943	male	secondary1-3	Zengcheng	1.1421483	1	0	0			2	2	0	0	0					1	0	0		0	0	1	1	0
1079	female	tertiary or above	Zengcheng	1.4811683	0					1	3	0	0	0					0	0	0		0	0	1	0	0
79	female	secondary4-6	Zengcheng	0.65900416	1	1	1	0	1	2	2	1	0	0	0	0	0	0	1	0	1	1	0	0	1	1	0
149	female	secondary1-3	Zengcheng	0.80129341	0					2	2	0	0	0					0	1	0		0	0	1	0	0
938	male	tertiary or above	Zengcheng	0.95085743	0					2	3	0	0	0					1	0	1		0	0	0	0	0
738	male	no formal education	Zengcheng	1.1841001	0					3	1	0	0	0					0	1	0		0	0	1	0	0
709	male	secondary1-3	Zengcheng	0.75766354	0				1	3	2	1	0	0					1	0	0	1	0	0	1	0	0
893	female	tertiary or above	Zengcheng	1.4811683	0					1	3	0	0	0					0	1	0		0	0	1	0	0
639	female	tertiary or above	Zengcheng	0.66481503	0					1	3	0	0	1					1	0	0		0	1	0	0	0
142	female	primary	Zengcheng	1.0153648	0					3	1	0	0	0					0	1	0		0	0	1	0	0
850	female	secondary1-3	Zengcheng	0.80129341	1	0	0			2	2	0	0	0					0	0	0		0	0	1	0	1
902	male	secondary1-3	Zengcheng	1.1841001	1	1	1	0		3	2	0	0	0	0	0	1	0	1	0	0		0	0	1	1	0
615	female	secondary1-3	Zengcheng	0.80129341	0					2	2	0	0	0					0	1	0		0	0	1	0	0
770	male	tertiary or above	Zengcheng	0.65152315	0					1	3	0	0	0					0	0	0		0	0	1	0	0
181	male	6	Zengcheng	0.65152315	0					1		0	0	0					0	0	0		0	0	0	0	0
1045	male	tertiary or above	Zengcheng	1.6002298	0					1	3	0	0	0					1	0	0		0	0	0	0	0
1085	male	secondary1-3	Zengcheng	1.573319	0					1	2	0	0	0					0	0	0		0	0	0	0	0
1190	female	secondary1-3	Zengcheng	0.66481503	0					1	2	0	0	0					0	1	0		0	0	0	0	0
432	female	tertiary or above	Zengcheng	0.80129341	0					2	3	1	0	0					1	0	1	0	1	0	0	0	0
1081	female	tertiary or above	Zengcheng	1.4811683	0					1	3	0	0	0					0	1	0		1	0	0	0	0
1068	male	secondary4-6	Zengcheng	1.6002298	0					1	2	0	1	0					0	1	1		0	1	0	0	0
189	female	tertiary or above	Zengcheng	0.59501868	1	0	0			2	3	0	0	0					0	0	0		0	0	1	0	1
506	female	secondary4-6	Zengcheng	0.80129341	0					2	2	1	0	0					0	1	0	0	0	0	0	0	0
80	female	secondary4-6	Zengcheng	4.3939423	0				1	1	2	1	0	0					0	0	0	1	0	0	0	0	0
520	female	no formal education	Zengcheng	0.40906519	0				1	3	1	1	0	0					1	0	0	1	0	1	0	0	0
429	female	secondary1-3	Zengcheng	0.40906519	0					3	2	0	0	0					0	1	0		0	0	1	0	0
580	female	secondary1-3	Zengcheng	0.57620228	0					1	2	0	1	0					0	0	1		0	0	1	0	0
678	female	secondary4-6	Zengcheng	0.80129341	1	0	0			2	2	0	0	0					1	0	0		0	1	0	1	0
600	male	secondary1-3	Zengcheng	0.94639948	1	0	0			2	2	0	0	0					0	0	0		0	0	1	1	0
905	female	secondary1-3	Zengcheng	4.3939423	0				1	1	2	1	0	0					1	0	0	1	0	0	0	0	0
674	male	secondary4-6	Zengcheng	0.65152315	1	1	0	0		1	2	0	0	0					1	0	0		0	1	0	1	0
636	male	secondary1-3	Zengcheng	0.95085743	0					2	2	0	0	0					0	1	0		0	1	0	0	0
397	female	tertiary or above	Zengcheng	0.66481503	1	0	0			1	3	1	0	0					0	0	0	1	0	1	0	1	0
1077	male	tertiary or above	Zengcheng	0.75766354	0					3	3	0	0	0					0	1	0		0	0	1	0	0
1047	female	secondary4-6	Zengcheng	0.57620228	0					1	2	0	0	0					0	1	0		0	0	1	0	0
303	female	primary	Zengcheng	0.40906519	0					3	1	0	0	0					0	1	0		0	0	0	0	0
545	male	secondary4-6	Zengcheng	1.1421483	0					2	2	0	0	0					0	0	0		0	0	0	0	0
161	female	secondary1-3	Zengcheng	0.40906519	0				1	3	2	1	0	0					0	1	0	1	0	0	1	0	0
253	female	secondary4-6	Zengcheng	0.57620228	1	1	0	0		1	2	0	0	0					1	0	0		0	1	0	0	1
624	female	secondary1-3	Zengcheng	0.65900416	1	0	0			2	2	0	0	0					0	0	0		0	0	1	0	0
581	female	secondary1-3	Zengcheng	0.59501868	0					2	2	0	0	0					0	1	0		0	0	1	0	0
81	male	secondary1-3	Zengcheng	0.65152315	1	1	1	0		1	2	0	0	0	0	0	0	0	1	0	0		0	0	1	1	0
1078	female	secondary4-6	Zengcheng	0.66481503	0				1	1	2	1	0	0					0	0	0	1	0	0	1	0	0
455	female	6	Zengcheng	0.57620228	0	0				1		0	0	0					0	1	0		0	0	0	0	0
179	male	primary	Zengcheng	1.2584415	1					3	1	0	1	0					1	0	1		0	0	1	1	0
912	female	secondary1-3	Zengcheng	0.59501868	0					2	2	1	0	0					0	1	0	1	0	1	0	0	0
833	female	tertiary or above	Zengcheng	0.59501868	0					2	3	0	0	0					1	0	0		0	0	1	0	0
521	female	tertiary or above	Zengcheng	0.57620228	1	1	0	1		1	3	0	0	0					0	0	0		0	0	1	1	0
742	male	secondary4-6	Zengcheng	1.1421483	0					2	2	0	0	0					0	1	0		0	1	0	0	0
215	male	secondary1-3	Zengcheng	0.75766354	0				1	3	2	1	0	0					0	0	0	1	1	0	0	0	0
425	male	tertiary or above	Zengcheng	1.6002298	0					1	3	0	0	0					0	1	0		0	1	0	0	0
373	male	secondary1-3	Zengcheng	0.94639948	0					2	2	0	0	0					0	1	1		0	0	0	0	0
845	male	primary	Zengcheng	0.95085743	1	0	0			2	1	0	1	0					1	0	0		0	0	1	0	1
448	female	no formal education	Zengcheng	0.40906519	0					3	1	0	0	0					0	0	0		0	0	0	0	0
91	female	tertiary or above	Zengcheng	0.66481503	0					1	3	0	0	0					0	1	0		1	0	0	0	0
36	male	tertiary or above	Zengcheng	1.1421483	1	1	0	1		2	3	0	0	0					0	0	0		0	0	1	0	1
847	female	no formal education	Zengcheng	0.80872085	0				1	2	1	1	0	0					0	1	0	1	0	0	1	0	0
326	male	secondary1-3	Zengcheng	1.4552165	1	1	1	1	1	2	2	1	1	0	0	0	0	0	1	0	1	1	0	1	0	0	1
140	female	tertiary or above	Zengcheng	0.59501868	0					2	3	0	0	0					0	1	0		0	1	0	0	0
131	female	secondary1-3	Zengcheng	0.80129341	1	0	0			2	2	0	0	0					1	0	0		0	0	1	0	0
182	male	tertiary or above	Zengcheng	1.6002298	1	1	0	0		1	3	0	0	0					0	0	0		0	0	1	0	1
518	male	secondary1-3	Zengcheng	0.94639948	0				1	2	2	1	0	0					1	0	0	1	0	0	0	0	0
248	female	no formal education	Zengcheng	0.65900416	1	0	0			2	1	0	1	0					0	1	0		0	0	1	1	0
307	female	tertiary or above	Zengcheng	0.57620228	0					1	3	0	0	0					0	1	0		0	0	0	0	0
129	female	no formal education	Zengcheng	1.0153648	1	0	0			3	1	0	0	0					1	0	0		0	0	1	1	0
711	female	tertiary or above	Zengcheng	0.80872085	0					2	3	0	0	0					1	0	1		0	1	0	0	0
718	male	primary	Zengcheng	0.65152315	1	1	0			1	1	0	0	0					0	0	0		0	1	0	1	0
317	female	secondary4-6	Zengcheng	0.57620228	1	0	0			1	2	0	0	0					1	0	0		0	1	0	1	0
510	female	secondary1-3	Zengcheng	0.40906519	0				1	3	2	1	0	0					0	1	0	1	0	0	1	0	0
614	male	tertiary or above	Zengcheng	1.6002298	1	0	0			1	3	0	0	0					0	0	0		0	0	0	0	0
729	male	secondary4-6	Zengcheng	1.1421483	0					2	2	0	0	0					0	1	0		0	0	0	0	0
889	male	secondary4-6	Zengcheng	0.65152315	1	1	0	1		1	2	0	0	0					1	0	0		0	1	0	1	0
143	male	secondary4-6	Zengcheng	0.95085743	0					2	2	0	0	0					0	1	1		0	0	0	0	0
535	female	secondary4-6	Zengcheng	4.3939423	0	1	0	0		1	2	0	0	0					0	0	0		0	0	0	0	0
141	female	secondary4-6	Zengcheng	1.4811683	0					1	2	0	1	0					0	0	1		0	0	1	0	0
