# Supplementary material for: Live Bird Exposure among the General Public, Guangzhou, China, May 2013
Source: PLoS One. 2015 Dec 1;10(12):e0143582. doi: 10.1371/journal.pone.0143582 (PMC4666652; doi:10.1371/journal.pone.0143582)
Supplement: S2 Dataset — (CSV) [file pone.0143582.s004.csv]

ID	year	buy	householdbuy	touch	slaughter	raise	buychange	likelihood	hygiene	liveanimal	age	gender	edu	mar	residence	touch01	slaughter01	hygiene01	liveanimal01	weight	householdbuy_month	householdbuy_week	weight4	_Iage_2	_Iage_3	_Iedu_2	_Iedu_3
1	2006	buying at least monthly	4	yes, always	don't know (family buys)	no	no	very unlikely/unlikely	4	4	18-34	female	secondary	married or formerly married	urban	sometimes/usually/always		1	1		1	1	1.117101	0	0	1	0
2	2006	never or buy less than monthly	2	no, never	no, never	no	yes	very unlikely/unlikely	3	3	18-34	male	tertiary or above	married or formerly married	urban	never	never	0	0		0	0	1.073686	0	0	0	1
3	2006	never or buy less than monthly	888	n/a	n/a	no	no	very unlikely/unlikely	3	3	18-34	male	tertiary or above	2	zengcheng			0	0		0	0	.893774	0	0	0	1
4	2006	never or buy less than monthly	2	yes, always	yes, always	yes	no	very unlikely/unlikely	4	3	18-34	male	secondary	married or formerly married	zengcheng	sometimes/usually/always	sometimes/usually/always	1	0		0	0	.893774	0	0	1	0
5	2006	never or buy less than monthly	1	no, never	occasionally	no	yes	very unlikely/unlikely	1	4	18-34	male	tertiary or above	married or formerly married	urban	never	sometimes/usually/always	0	1		0	0	1.073686	0	0	0	1
6	2006	buying at least monthly	3	no, never	no, never	no	no	very unlikely/unlikely	4	2	>=55	female	secondary	2	urban	never	never	1	0		1	0	1.044129	0	1	1	0
7	2006	buying at least monthly	6	usually	occasionally	no	yes	likely/very likely	4	3	35-54	male	tertiary or above	2	urban	sometimes/usually/always	sometimes/usually/always	1	0		0	1	1.0372	1	0	0	1
8	2006	buying at least monthly	3	occasionally	yes, always	yes	yes	very unlikely/unlikely	4	3	35-54	female	secondary	2	urban	sometimes/usually/always	sometimes/usually/always	1	0		1	0	1.080615	1	0	1	0
9	2006	never or buy less than monthly	1	yes, always	yes, always	yes	yes	likely/very likely	5	5	18-34	female	secondary	2	urban	sometimes/usually/always	sometimes/usually/always	1	1		0	0	1.117101	0	0	1	0
10	2006	never or buy less than monthly	1	don't know (family buys)	don't know (family buys)	yes	yes	very unlikely/unlikely	4	3	18-34	female	secondary	married or formerly married	urban			1	0		0	0	1.117101	0	0	1	0
11	2006	buying at least monthly	4	occasionally	occasionally	no	yes	very unlikely/unlikely	4	1	18-34	female	secondary	2	urban	sometimes/usually/always	sometimes/usually/always	1	0		1	1	1.117101	0	0	1	0
12	2006	buying at least monthly	4	don't know (family buys)	don't know (family buys)	no	yes	very unlikely/unlikely	5	2	18-34	female	secondary	married or formerly married	urban			1	0		1	1	1.117101	0	0	1	0
13	2006	buying at least monthly	6	no, never	don't know (family buys)	yes	yes	very unlikely/unlikely	4	4	18-34	female	secondary	married or formerly married	urban	never		1	1		0	1	1.117101	0	0	1	0
14	2006	never or buy less than monthly	2	occasionally	occasionally	no	yes	very unlikely/unlikely	4	4	18-34	male	secondary	married or formerly married	urban	sometimes/usually/always	sometimes/usually/always	1	1		0	0	1.073686	0	0	1	0
15	2006	buying at least monthly	3	occasionally	no, never	no	yes	likely/very likely	3	4	18-34	male	secondary	married or formerly married	urban	sometimes/usually/always	never	0	1		1	0	1.073686	0	0	1	0
16	2006	buying at least monthly	3	no, never	occasionally	no	yes	likely/very likely	3	3	35-54	male	secondary	2	urban	never	sometimes/usually/always	0	0		1	0	1.0372	1	0	1	0
17	2006	buying at least monthly	4	no, never	no, never	yes	yes	very unlikely/unlikely	2	5	35-54	male	secondary	2	urban	never	never	0	1		1	1	1.0372	1	0	1	0
18	2006	never or buy less than monthly	1	no, never	no, never	yes	yes	very unlikely/unlikely	5	5	18-34	male	secondary	2	urban	never	never	1	1		0	0	1.073686	0	0	1	0
19	2006	never or buy less than monthly	1	no, never	no, never	no	yes	very unlikely/unlikely	2	2	18-34	male	secondary	married or formerly married	urban	never	never	0	0		0	0	1.073686	0	0	1	0
20	2006	never or buy less than monthly	2	no, never	no, never	no	no	very unlikely/unlikely	3	3	18-34	male	secondary	2	urban	never	never	0	0		0	0	1.073686	0	0	1	0
21	2006	buying at least monthly	4	no, never	no, never	no	yes	very unlikely/unlikely	3	3	35-54	female	secondary	2	urban	never	never	0	0		1	1	1.080615	1	0	1	0
22	2006	never or buy less than monthly	2	occasionally	occasionally	no	yes	very unlikely/unlikely	2	2	35-54	male	tertiary or above	2	urban	sometimes/usually/always	sometimes/usually/always	0	0		0	0	1.0372	1	0	0	1
23	2006	never or buy less than monthly	888	n/a	n/a	no	no	very unlikely/unlikely	3	2	35-54	male	tertiary or above	2	urban			0	0		0	0	1.0372	1	0	0	1
24	2006	never or buy less than monthly	888	n/a	n/a	no	no	very unlikely/unlikely	3	4	18-34	male	secondary	married or formerly married	urban			0	1		0	0	1.073686	0	0	1	0
25	2006	buying at least monthly	4	don't know (family buys)	no, never	yes	yes	likely/very likely	1	2	18-34	male	secondary	married or formerly married	urban		never	0	0		1	1	1.073686	0	0	1	0
26	2006	never or buy less than monthly	888	n/a	n/a	no	no	very unlikely/unlikely	1	2	18-34	male	secondary	married or formerly married	urban			0	0		0	0	1.073686	0	0	1	0
27	2006	never or buy less than monthly	2	usually	yes, always	yes	yes	likely/very likely	4	3	18-34	female	secondary	married or formerly married	urban	sometimes/usually/always	sometimes/usually/always	1	0		0	0	1.117101	0	0	1	0
28	2006	never or buy less than monthly	888	n/a	n/a	no	no	very unlikely/unlikely	3	1	18-34	female	secondary	married or formerly married	urban			0	0		0	0	1.117101	0	0	1	0
29	2006	buying at least monthly	3	no, never	no, never	yes	yes	very unlikely/unlikely	3	4	18-34	female	secondary	married or formerly married	urban	never	never	0	1		1	0	1.117101	0	0	1	0
30	2006	never or buy less than monthly	2	yes, always	no, never	yes	yes	very unlikely/unlikely	4	4	18-34	female	secondary	2	urban	sometimes/usually/always	never	1	1		0	0	1.117101	0	0	1	0
31	2006	buying at least monthly	4	yes, always	occasionally	yes	yes	likely/very likely	4	2	18-34	female	secondary	married or formerly married	urban	sometimes/usually/always	sometimes/usually/always	1	0		1	1	1.117101	0	0	1	0
32	2006	buying at least monthly	4	no, never	occasionally	no	no	likely/very likely	4	3	18-34	female	secondary	married or formerly married	urban	never	sometimes/usually/always	1	0		1	1	1.117101	0	0	1	0
33	2006	never or buy less than monthly	2	don't know (family buys)	don't know (family buys)	yes	yes	likely/very likely	3	2	18-34	female	secondary	married or formerly married	urban			0	0		0	0	1.117101	0	0	1	0
34	2006	never or buy less than monthly	2	occasionally	don't know (family buys)	yes	yes	very unlikely/unlikely	3	4	18-34	female	secondary	married or formerly married	urban	sometimes/usually/always		0	1		0	0	1.117101	0	0	1	0
35	2006	never or buy less than monthly	888	n/a	n/a	no	no	very unlikely/unlikely	1	2	18-34	male	secondary	married or formerly married	urban			0	0		0	0	1.073686	0	0	1	0
36	2006	buying at least monthly	4	no, never	no, never	no	yes	likely/very likely	5	4	18-34	female	secondary	2	urban	never	never	1	1		1	1	1.117101	0	0	1	0
37	2006	buying at least monthly	4	occasionally	occasionally	no	yes	very unlikely/unlikely	2	1	18-34	female	secondary	2	urban	sometimes/usually/always	sometimes/usually/always	0	0		1	1	1.117101	0	0	1	0
38	2006	never or buy less than monthly	2	no, never	occasionally	yes	yes	likely/very likely	4	3	18-34	female	secondary	married or formerly married	urban	never	sometimes/usually/always	1	0		0	0	1.117101	0	0	1	0
39	2006	never or buy less than monthly	2	don't know (family buys)	occasionally	no	yes	likely/very likely	3	4	18-34	female	secondary	2	urban		sometimes/usually/always	0	1		0	0	1.117101	0	0	1	0
40	2006	buying at least monthly	3	no, never	no, never	no	yes	very unlikely/unlikely	2	2	18-34	female	secondary	married or formerly married	urban	never	never	0	0		1	0	1.117101	0	0	1	0
41	2006	buying at least monthly	4	no, never	no, never	yes	yes	very unlikely/unlikely	3	3	18-34	female	secondary	2	urban	never	never	0	0		1	1	1.117101	0	0	1	0
42	2006	never or buy less than monthly	2	occasionally	yes, always	yes	yes	likely/very likely	5	4	18-34	female	secondary	married or formerly married	urban	sometimes/usually/always	sometimes/usually/always	1	1		0	0	1.117101	0	0	1	0
43	2006	never or buy less than monthly	2	occasionally	occasionally	yes	yes	likely/very likely	3	3	18-34	female	secondary	married or formerly married	urban	sometimes/usually/always	sometimes/usually/always	0	0		0	0	1.117101	0	0	1	0
44	2006	buying at least monthly	5	yes, always	yes, always	no	yes	very unlikely/unlikely	3	1	18-34	male	tertiary or above	married or formerly married	urban	sometimes/usually/always	sometimes/usually/always	0	0		0	1	1.073686	0	0	0	1
45	2006	never or buy less than monthly	2	occasionally	no, never	no	yes	likely/very likely	5	4	35-54	female	tertiary or above	2	urban	sometimes/usually/always	never	1	1		0	0	1.080615	1	0	0	1
46	2006	never or buy less than monthly	888	n/a	n/a	no	no	very unlikely/unlikely	2	2	35-54	female	tertiary or above	2	urban			0	0		0	0	1.080615	1	0	0	1
47	2006	buying at least monthly	5	don't know (family buys)	no, never	yes	yes	very unlikely/unlikely	4	4	18-34	female	tertiary or above	married or formerly married	urban		never	1	1		0	1	1.117101	0	0	0	1
48	2006	never or buy less than monthly	2	occasionally	no, never	yes	yes	likely/very likely	4	2	18-34	female	secondary	2	urban	sometimes/usually/always	never	1	0		0	0	1.117101	0	0	1	0
49	2006	never or buy less than monthly	2	no, never	no, never	yes	yes	very unlikely/unlikely	4	4	18-34	male	secondary	2	urban	never	never	1	1		0	0	1.073686	0	0	1	0
50	2006	buying at least monthly	3	yes, always	no, never	no	yes	very unlikely/unlikely	4	2	18-34	male	secondary	married or formerly married	urban	sometimes/usually/always	never	1	0		1	0	1.073686	0	0	1	0
51	2006	never or buy less than monthly	1	usually	occasionally	yes	yes	very unlikely/unlikely	1	5	18-34	male	secondary	married or formerly married	urban	sometimes/usually/always	sometimes/usually/always	0	1		0	0	1.073686	0	0	1	0
52	2006	buying at least monthly	4	usually	usually	yes	yes	very unlikely/unlikely	2	3	18-34	male	secondary	married or formerly married	urban	sometimes/usually/always	sometimes/usually/always	0	0		1	1	1.073686	0	0	1	0
53	2006	never or buy less than monthly	2	don't know (family buys)	don't know (family buys)	yes	yes	very unlikely/unlikely	5	4	18-34	male	secondary	married or formerly married	urban			1	1		0	0	1.073686	0	0	1	0
54	2006	never or buy less than monthly	2	yes, always	don't know (family buys)	yes	yes	very unlikely/unlikely	2	1	18-34	male	secondary	married or formerly married	urban	sometimes/usually/always		0	0		0	0	1.073686	0	0	1	0
55	2006	buying at least monthly	4	yes, always	occasionally	no	yes	very unlikely/unlikely	4	2	18-34	male	primary or below	2	urban	sometimes/usually/always	sometimes/usually/always	1	0		1	1	1.073686	0	0	0	0
56	2006	never or buy less than monthly	1	usually	no, never	no	yes	very unlikely/unlikely	3	3	18-34	male	secondary	2	urban	sometimes/usually/always	never	0	0		0	0	1.073686	0	0	1	0
57	2006	buying at least monthly	5	occasionally	no, never	yes	yes	very unlikely/unlikely	4	2	35-54	male	secondary	2	urban	sometimes/usually/always	never	1	0		0	1	1.0372	1	0	1	0
58	2006	never or buy less than monthly	1	usually	occasionally	yes	yes	very unlikely/unlikely	3	4	18-34	male	secondary	married or formerly married	urban	sometimes/usually/always	sometimes/usually/always	0	1		0	0	1.073686	0	0	1	0
59	2006	never or buy less than monthly	2	occasionally	occasionally	no	no	likely/very likely	4	4	18-34	male	secondary	married or formerly married	urban	sometimes/usually/always	sometimes/usually/always	1	1		0	0	1.073686	0	0	1	0
60	2006	buying at least monthly	4	usually	occasionally	no	no	very unlikely/unlikely	2	2	35-54	female	secondary	2	urban	sometimes/usually/always	sometimes/usually/always	0	0		1	1	1.080615	1	0	1	0
61	2006	never or buy less than monthly	888	n/a	n/a	no	no	very unlikely/unlikely	4	4	18-34	female	secondary	2	urban			1	1		0	0	1.117101	0	0	1	0
62	2006	buying at least monthly	4	don't know (family buys)	occasionally	no	yes	very unlikely/unlikely	3	3	18-34	female	secondary	married or formerly married	urban		sometimes/usually/always	0	0		1	1	1.117101	0	0	1	0
63	2006	never or buy less than monthly	2	occasionally	no, never	yes	yes	likely/very likely	1	3	18-34	female	secondary	2	urban	sometimes/usually/always	never	0	0		0	0	1.117101	0	0	1	0
64	2006	buying at least monthly	3	don't know (family buys)	no, never	yes	yes	very unlikely/unlikely	4	1	18-34	female	secondary	married or formerly married	urban		never	1	0		1	0	1.117101	0	0	1	0
65	2006	never or buy less than monthly	2	no, never	occasionally	no	yes	likely/very likely	4	4	35-54	female	tertiary or above	2	urban	never	sometimes/usually/always	1	1		0	0	1.080615	1	0	0	1
66	2006	buying at least monthly	3	occasionally	no, never	no	no	very unlikely/unlikely	3	4	35-54	female	secondary	2	urban	sometimes/usually/always	never	0	1		1	0	1.080615	1	0	1	0
67	2006	buying at least monthly	3	occasionally	no, never	no	no	likely/very likely	4	2	35-54	female	tertiary or above	2	urban	sometimes/usually/always	never	1	0		1	0	1.080615	1	0	0	1
68	2006	never or buy less than monthly	888	n/a	n/a	no	no	very unlikely/unlikely	4	4	18-34	female	secondary	2	urban			1	1		0	0	1.117101	0	0	1	0
69	2006	buying at least monthly	3	no, never	no, never	no	yes	likely/very likely	3	3	18-34	female	secondary	married or formerly married	urban	never	never	0	0		1	0	1.117101	0	0	1	0
70	2006	never or buy less than monthly	2	no, never	no, never	no	yes	very unlikely/unlikely	2	4	18-34	female	secondary	married or formerly married	urban	never	never	0	1		0	0	1.117101	0	0	1	0
71	2006	never or buy less than monthly	888	n/a	n/a	no	no	very unlikely/unlikely	2	2	18-34	female	secondary	married or formerly married	urban			0	0		0	0	1.117101	0	0	1	0
72	2006	buying at least monthly	3	don't know (family buys)	don't know (family buys)	no	yes	likely/very likely	3	4	18-34	female	secondary	married or formerly married	urban			0	1		1	0	1.117101	0	0	1	0
73	2006	buying at least monthly	4	don't know (family buys)	occasionally	yes	yes	very unlikely/unlikely	4	4	18-34	female	secondary	married or formerly married	urban		sometimes/usually/always	1	1		1	1	1.117101	0	0	1	0
74	2006	never or buy less than monthly	888	n/a	n/a	no	no	very unlikely/unlikely	1	2	18-34	female	secondary	married or formerly married	urban			0	0		0	0	1.117101	0	0	1	0
75	2006	buying at least monthly	5	no, never	no, never	yes	no	very unlikely/unlikely	4	999	18-34	female	secondary	married or formerly married	urban	never	never	1			0	1	1.117101	0	0	1	0
76	2006	never or buy less than monthly	1	yes, always	occasionally	yes	yes	very unlikely/unlikely	2	5	18-34	female	primary or below	2	urban	sometimes/usually/always	sometimes/usually/always	0	1		0	0	1.117101	0	0	0	0
77	2006	buying at least monthly	3	occasionally	occasionally	yes	yes	very unlikely/unlikely	4	5	18-34	female	secondary	married or formerly married	urban	sometimes/usually/always	sometimes/usually/always	1	1		1	0	1.117101	0	0	1	0
78	2006	buying at least monthly	3	no, never	no, never	no	yes	very unlikely/unlikely	4	2	18-34	male	tertiary or above	married or formerly married	urban	never	never	1	0		1	0	1.073686	0	0	0	1
79	2006	never or buy less than monthly	888	n/a	n/a	yes	no	very unlikely/unlikely	3	3	18-34	female	secondary	married or formerly married	urban			0	0		0	0	1.117101	0	0	1	0
80	2006	never or buy less than monthly	2	yes, always	yes, always	yes	yes	likely/very likely	3	3	18-34	female	secondary	2	urban	sometimes/usually/always	sometimes/usually/always	0	0		0	0	1.117101	0	0	1	0
81	2006	buying at least monthly	5	occasionally	occasionally	no	yes	likely/very likely	3	3	18-34	male	secondary	married or formerly married	urban	sometimes/usually/always	sometimes/usually/always	0	0		0	1	1.073686	0	0	1	0
82	2006	buying at least monthly	3	don't know (family buys)	don't know (family buys)	yes	yes	very unlikely/unlikely	5	2	18-34	female	secondary	married or formerly married	urban			1	0		1	0	1.117101	0	0	1	0
83	2006	never or buy less than monthly	2	don't know (family buys)	occasionally	no	yes	very unlikely/unlikely	3	5	18-34	female	tertiary or above	married or formerly married	urban		sometimes/usually/always	0	1		0	0	1.117101	0	0	0	1
84	2006	never or buy less than monthly	2	don't know (family buys)	usually	yes	yes	very unlikely/unlikely	3	3	18-34	female	secondary	married or formerly married	urban		sometimes/usually/always	0	0		0	0	1.117101	0	0	1	0
85	2006	never or buy less than monthly	1	occasionally	no, never	no	yes	very unlikely/unlikely	4	3	18-34	male	secondary	2	urban	sometimes/usually/always	never	1	0		0	0	1.073686	0	0	1	0
86	2006	buying at least monthly	5	occasionally	no, never	no	no	very unlikely/unlikely	3	4	35-54	male	tertiary or above	2	urban	sometimes/usually/always	never	0	1		0	1	1.0372	1	0	0	1
87	2006	buying at least monthly	3	occasionally	usually	no	yes	very unlikely/unlikely	3	2	18-34	male	tertiary or above	married or formerly married	urban	sometimes/usually/always	sometimes/usually/always	0	0		1	0	1.073686	0	0	0	1
88	2006	never or buy less than monthly	888	n/a	n/a	yes	no	very unlikely/unlikely	3	4	18-34	male	secondary	married or formerly married	urban			0	1		0	0	1.073686	0	0	1	0
89	2006	buying at least monthly	4	no, never	occasionally	no	yes	very unlikely/unlikely	4	4	35-54	male	secondary	2	urban	never	sometimes/usually/always	1	1		1	1	1.0372	1	0	1	0
90	2006	buying at least monthly	6	occasionally	usually	yes	yes	very unlikely/unlikely	4	3	18-34	male	secondary	married or formerly married	urban	sometimes/usually/always	sometimes/usually/always	1	0		0	1	1.073686	0	0	1	0
91	2006	buying at least monthly	4	occasionally	occasionally	no	no	very unlikely/unlikely	2	4	35-54	male	tertiary or above	2	urban	sometimes/usually/always	sometimes/usually/always	0	1		1	1	1.0372	1	0	0	1
92	2006	buying at least monthly	3	yes, always	occasionally	no	yes	very unlikely/unlikely	3	2	18-34	male	secondary	married or formerly married	urban	sometimes/usually/always	sometimes/usually/always	0	0		1	0	1.073686	0	0	1	0
93	2006	buying at least monthly	3	usually	no, never	no	yes	very unlikely/unlikely	3	3	35-54	male	secondary	2	urban	sometimes/usually/always	never	0	0		1	0	1.0372	1	0	1	0
94	2006	buying at least monthly	5	don't know (family buys)	no, never	no	yes	likely/very likely	5	2	18-34	male	secondary	married or formerly married	urban		never	1	0		0	1	1.073686	0	0	1	0
95	2006	buying at least monthly	4	don't know (family buys)	don't know (family buys)	no	yes	very unlikely/unlikely	2	4	35-54	male	tertiary or above	2	urban			0	1		1	1	1.0372	1	0	0	1
96	2006	buying at least monthly	4	yes, always	occasionally	yes	yes	likely/very likely	4	3	18-34	female	secondary	married or formerly married	urban	sometimes/usually/always	sometimes/usually/always	1	0		1	1	1.117101	0	0	1	0
97	2006	buying at least monthly	4	yes, always	occasionally	yes	yes	very unlikely/unlikely	2	4	35-54	male	secondary	2	urban	sometimes/usually/always	sometimes/usually/always	0	1		1	1	1.0372	1	0	1	0
98	2006	never or buy less than monthly	888	n/a	n/a	no	no	very unlikely/unlikely	3	3	35-54	male	tertiary or above	2	urban			0	0		0	0	1.0372	1	0	0	1
99	2006	never or buy less than monthly	1	yes, always	yes, always	yes	yes	likely/very likely	5	5	18-34	female	primary or below	2	urban	sometimes/usually/always	sometimes/usually/always	1	1		0	0	1.117101	0	0	0	0
100	2006	never or buy less than monthly	888	n/a	n/a	yes	no	very unlikely/unlikely	4	4	18-34	female	secondary	married or formerly married	urban			1	1		0	0	1.117101	0	0	1	0
101	2006	never or buy less than monthly	2	occasionally	no, never	no	no	likely/very likely	3	2	18-34	male	tertiary or above	2	urban	sometimes/usually/always	never	0	0		0	0	1.073686	0	0	0	1
102	2006	buying at least monthly	3	no, never	no, never	no	no	very unlikely/unlikely	4	2	18-34	female	secondary	married or formerly married	urban	never	never	1	0		1	0	1.117101	0	0	1	0
103	2006	never or buy less than monthly	1	yes, always	yes, always	yes	no	likely/very likely	2	3	35-54	female	secondary	2	urban	sometimes/usually/always	sometimes/usually/always	0	0		0	0	1.080615	1	0	1	0
104	2006	never or buy less than monthly	1	yes, always	occasionally	yes	yes	very unlikely/unlikely	2	5	18-34	female	secondary	2	urban	sometimes/usually/always	sometimes/usually/always	0	1		0	0	1.117101	0	0	1	0
105	2006	buying at least monthly	5	occasionally	no, never	no	yes	likely/very likely	4	5	18-34	female	secondary	2	urban	sometimes/usually/always	never	1	1		0	1	1.117101	0	0	1	0
106	2006	never or buy less than monthly	888	n/a	n/a	no	no	likely/very likely	3	4	18-34	female	secondary	2	urban			0	1		0	0	1.117101	0	0	1	0
107	2006	never or buy less than monthly	888	n/a	n/a	no	no	likely/very likely	2	3	18-34	female	secondary	2	urban			0	0		0	0	1.117101	0	0	1	0
108	2006	buying at least monthly	3	occasionally	no, never	no	yes	likely/very likely	4	4	35-54	male	tertiary or above	2	urban	sometimes/usually/always	never	1	1		1	0	1.0372	1	0	0	1
109	2006	never or buy less than monthly	2	occasionally	occasionally	no	no	very unlikely/unlikely	4	2	18-34	male	tertiary or above	married or formerly married	conghua	sometimes/usually/always	sometimes/usually/always	1	0		0	0	.9837299	0	0	0	1
110	2006	never or buy less than monthly	2	occasionally	occasionally	no	yes	very unlikely/unlikely	2	2	35-54	female	tertiary or above	2	conghua	sometimes/usually/always	sometimes/usually/always	0	0		0	0	.9906591	1	0	0	1
111	2006	never or buy less than monthly	1	yes, always	no, never	no	no	likely/very likely	3	3	18-34	female	tertiary or above	2	conghua	sometimes/usually/always	never	0	0		0	0	1.027145	0	0	0	1
112	2006	buying at least monthly	3	occasionally	no, never	yes	yes	likely/very likely	3	1	35-54	female	secondary	2	conghua	sometimes/usually/always	never	0	0		1	0	.9906591	1	0	1	0
113	2006	buying at least monthly	4	occasionally	occasionally	no	no	very unlikely/unlikely	3	2	35-54	female	secondary	2	conghua	sometimes/usually/always	sometimes/usually/always	0	0		1	1	.9906591	1	0	1	0
114	2006	never or buy less than monthly	2	occasionally	occasionally	no	no	very unlikely/unlikely	2	2	35-54	female	tertiary or above	2	conghua	sometimes/usually/always	sometimes/usually/always	0	0		0	0	.9906591	1	0	0	1
115	2006	never or buy less than monthly	2	occasionally	occasionally	no	yes	very unlikely/unlikely	3	2	18-34	male	secondary	married or formerly married	conghua	sometimes/usually/always	sometimes/usually/always	0	0		0	0	.9837299	0	0	1	0
116	2006	never or buy less than monthly	2	occasionally	occasionally	no	yes	very unlikely/unlikely	3	2	35-54	male	tertiary or above	2	conghua	sometimes/usually/always	sometimes/usually/always	0	0		0	0	.947244	1	0	0	1
117	2006	never or buy less than monthly	2	no, never	occasionally	no	no	very unlikely/unlikely	2	2	35-54	male	secondary	2	conghua	never	sometimes/usually/always	0	0		0	0	.947244	1	0	1	0
118	2006	never or buy less than monthly	2	usually	occasionally	no	no	very unlikely/unlikely	5	4	35-54	female	primary or below	2	conghua	sometimes/usually/always	sometimes/usually/always	1	1		0	0	.9906591	1	0	0	0
119	2006	never or buy less than monthly	2	yes, always	yes, always	yes	no	very unlikely/unlikely	3	2	18-34	male	secondary	married or formerly married	conghua	sometimes/usually/always	sometimes/usually/always	0	0		0	0	.9837299	0	0	1	0
120	2006	buying at least monthly	3	yes, always	occasionally	yes	yes	likely/very likely	2	4	18-34	male	tertiary or above	2	conghua	sometimes/usually/always	sometimes/usually/always	0	1		1	0	.9837299	0	0	0	1
121	2006	buying at least monthly	4	occasionally	no, never	no	no	very unlikely/unlikely	3	2	18-34	female	tertiary or above	2	conghua	sometimes/usually/always	never	0	0		1	1	1.027145	0	0	0	1
122	2006	buying at least monthly	3	occasionally	occasionally	yes	no	likely/very likely	2	2	18-34	male	tertiary or above	2	conghua	sometimes/usually/always	sometimes/usually/always	0	0		1	0	.9837299	0	0	0	1
123	2006	never or buy less than monthly	2	occasionally	occasionally	no	yes	very unlikely/unlikely	3	2	35-54	female	tertiary or above	2	conghua	sometimes/usually/always	sometimes/usually/always	0	0		0	0	.9906591	1	0	0	1
124	2006	never or buy less than monthly	2	yes, always	yes, always	yes	no	very unlikely/unlikely	3	2	18-34	male	secondary	married or formerly married	conghua	sometimes/usually/always	sometimes/usually/always	0	0		0	0	.9837299	0	0	1	0
125	2006	buying at least monthly	3	occasionally	no, never	no	yes	likely/very likely	2	2	35-54	female	tertiary or above	2	conghua	sometimes/usually/always	never	0	0		1	0	.9906591	1	0	0	1
126	2006	buying at least monthly	4	usually	occasionally	yes	yes	very unlikely/unlikely	2	4	18-34	male	tertiary or above	2	conghua	sometimes/usually/always	sometimes/usually/always	0	1		1	1	.9837299	0	0	0	1
127	2006	never or buy less than monthly	888	n/a	n/a	no	no	very unlikely/unlikely	4	3	18-34	female	tertiary or above	2	conghua			1	0		0	0	1.027145	0	0	0	1
128	2006	buying at least monthly	4	no, never	no, never	no	no	very unlikely/unlikely	3	3	18-34	male	tertiary or above	2	conghua	never	never	0	0		1	1	.9837299	0	0	0	1
129	2006	never or buy less than monthly	2	occasionally	occasionally	no	yes	very unlikely/unlikely	3	3	18-34	female	tertiary or above	2	conghua	sometimes/usually/always	sometimes/usually/always	0	0		0	0	1.027145	0	0	0	1
130	2006	never or buy less than monthly	888	n/a	n/a	no	no	very unlikely/unlikely	4	3	18-34	male	tertiary or above	2	conghua			1	0		0	0	.9837299	0	0	0	1
131	2006	buying at least monthly	3	no, never	usually	no	yes	very unlikely/unlikely	3	4	35-54	male	tertiary or above	2	conghua	never	sometimes/usually/always	0	1		1	0	.947244	1	0	0	1
132	2006	never or buy less than monthly	2	occasionally	occasionally	yes	no	very unlikely/unlikely	3	2	35-54	female	tertiary or above	2	conghua	sometimes/usually/always	sometimes/usually/always	0	0		0	0	.9906591	1	0	0	1
133	2006	never or buy less than monthly	888	n/a	n/a	no	no	very unlikely/unlikely	3	4	18-34	female	primary or below	2	conghua			0	1		0	0	1.027145	0	0	0	0
134	2006	never or buy less than monthly	2	occasionally	yes, always	yes	no	very unlikely/unlikely	3	2	35-54	female	tertiary or above	2	conghua	sometimes/usually/always	sometimes/usually/always	0	0		0	0	.9906591	1	0	0	1
135	2006	buying at least monthly	3	don't know (family buys)	don't know (family buys)	yes	yes	very unlikely/unlikely	1	3	18-34	male	tertiary or above	married or formerly married	conghua			0	0		1	0	.9837299	0	0	0	1
136	2006	never or buy less than monthly	2	usually	yes, always	yes	no	very unlikely/unlikely	2	2	35-54	male	secondary	2	conghua	sometimes/usually/always	sometimes/usually/always	0	0		0	0	.947244	1	0	1	0
137	2006	buying at least monthly	3	occasionally	occasionally	no	yes	very unlikely/unlikely	5	4	18-34	female	secondary	2	conghua	sometimes/usually/always	sometimes/usually/always	1	1		1	0	1.027145	0	0	1	0
138	2006	never or buy less than monthly	2	don't know (family buys)	no, never	no	no	very unlikely/unlikely	2	3	18-34	female	secondary	married or formerly married	conghua		never	0	0		0	0	1.027145	0	0	1	0
139	2006	never or buy less than monthly	2	don't know (family buys)	don't know (family buys)	no	no	very unlikely/unlikely	2	3	18-34	female	secondary	married or formerly married	conghua			0	0		0	0	1.027145	0	0	1	0
140	2006	never or buy less than monthly	888	n/a	n/a	no	no	likely/very likely	3	3	18-34	male	tertiary or above	2	conghua			0	0		0	0	.9837299	0	0	0	1
141	2006	never or buy less than monthly	888	n/a	n/a	yes	no	very unlikely/unlikely	2	2	35-54	male	primary or below	2	conghua			0	0		0	0	.947244	1	0	0	0
142	2006	never or buy less than monthly	2	yes, always	yes, always	yes	no	very unlikely/unlikely	3	2	18-34	male	secondary	married or formerly married	conghua	sometimes/usually/always	sometimes/usually/always	0	0		0	0	.9837299	0	0	1	0
143	2006	never or buy less than monthly	2	yes, always	usually	yes	no	very unlikely/unlikely	4	3	18-34	male	tertiary or above	2	conghua	sometimes/usually/always	sometimes/usually/always	1	0		0	0	.9837299	0	0	0	1
144	2006	never or buy less than monthly	888	n/a	n/a	no	no	very unlikely/unlikely	2	2	18-34	male	secondary	2	conghua			0	0		0	0	.9837299	0	0	1	0
145	2006	buying at least monthly	4	yes, always	no, never	no	no	very unlikely/unlikely	3	3	35-54	male	tertiary or above	2	conghua	sometimes/usually/always	never	0	0		1	1	.947244	1	0	0	1
146	2006	never or buy less than monthly	1	yes, always	yes, always	yes	no	very unlikely/unlikely	2	2	>=55	male	secondary	2	conghua	sometimes/usually/always	sometimes/usually/always	0	0		0	0	.9107581	0	1	1	0
147	2006	never or buy less than monthly	2	don't know (family buys)	don't know (family buys)	no	yes	very unlikely/unlikely	2	3	18-34	male	secondary	married or formerly married	conghua			0	0		0	0	.9837299	0	0	1	0
148	2006	never or buy less than monthly	2	don't know (family buys)	occasionally	no	yes	very unlikely/unlikely	3	2	18-34	female	secondary	married or formerly married	conghua		sometimes/usually/always	0	0		0	0	1.027145	0	0	1	0
149	2006	never or buy less than monthly	2	yes, always	yes, always	yes	no	very unlikely/unlikely	2	3	35-54	male	secondary	2	conghua	sometimes/usually/always	sometimes/usually/always	0	0		0	0	.947244	1	0	1	0
150	2006	never or buy less than monthly	2	usually	occasionally	yes	no	very unlikely/unlikely	3	2	35-54	female	primary or below	2	conghua	sometimes/usually/always	sometimes/usually/always	0	0		0	0	.9906591	1	0	0	0
151	2006	buying at least monthly	4	occasionally	no, never	yes	no	very unlikely/unlikely	3	3	35-54	male	secondary	2	conghua	sometimes/usually/always	never	0	0		1	1	.947244	1	0	1	0
152	2006	buying at least monthly	4	occasionally	don't know (family buys)	yes	no	very unlikely/unlikely	5	3	18-34	male	tertiary or above	2	conghua	sometimes/usually/always		1	0		1	1	.9837299	0	0	0	1
153	2006	never or buy less than monthly	1	no, never	no, never	no	yes	likely/very likely	2	2	35-54	female	secondary	2	conghua	never	never	0	0		0	0	.9906591	1	0	1	0
154	2006	never or buy less than monthly	888	n/a	n/a	no	no	very unlikely/unlikely	2	2	35-54	female	tertiary or above	2	conghua			0	0		0	0	.9906591	1	0	0	1
155	2006	never or buy less than monthly	2	occasionally	occasionally	yes	no	very unlikely/unlikely	2	3	>=55	female	primary or below	2	conghua	sometimes/usually/always	sometimes/usually/always	0	0		0	0	.9541731	0	1	0	0
156	2006	never or buy less than monthly	2	usually	no, never	no	yes	very unlikely/unlikely	2	2	18-34	female	tertiary or above	2	conghua	sometimes/usually/always	never	0	0		0	0	1.027145	0	0	0	1
157	2006	buying at least monthly	3	occasionally	occasionally	no	no	very unlikely/unlikely	4	2	35-54	male	tertiary or above	2	conghua	sometimes/usually/always	sometimes/usually/always	1	0		1	0	.947244	1	0	0	1
158	2006	buying at least monthly	3	yes, always	occasionally	no	no	very unlikely/unlikely	5	1	18-34	male	tertiary or above	2	conghua	sometimes/usually/always	sometimes/usually/always	1	0		1	0	.9837299	0	0	0	1
159	2006	never or buy less than monthly	2	don't know (family buys)	occasionally	no	yes	very unlikely/unlikely	1	3	35-54	female	tertiary or above	2	conghua		sometimes/usually/always	0	0		0	0	.9906591	1	0	0	1
160	2006	buying at least monthly	4	no, never	no, never	no	yes	likely/very likely	3	1	18-34	female	secondary	2	conghua	never	never	0	0		1	1	1.027145	0	0	1	0
161	2006	buying at least monthly	4	don't know (family buys)	occasionally	no	yes	very unlikely/unlikely	3	3	18-34	male	tertiary or above	married or formerly married	conghua		sometimes/usually/always	0	0		1	1	.9837299	0	0	0	1
162	2006	never or buy less than monthly	2	yes, always	no, never	no	no	very unlikely/unlikely	3	2	35-54	male	secondary	2	conghua	sometimes/usually/always	never	0	0		0	0	.947244	1	0	1	0
163	2006	never or buy less than monthly	888	n/a	n/a	yes	no	very unlikely/unlikely	2	2	35-54	male	secondary	2	conghua			0	0		0	0	.947244	1	0	1	0
164	2006	never or buy less than monthly	2	yes, always	yes, always	yes	no	very unlikely/unlikely	3	3	35-54	male	secondary	2	conghua	sometimes/usually/always	sometimes/usually/always	0	0		0	0	.947244	1	0	1	0
165	2006	buying at least monthly	3	occasionally	occasionally	yes	yes	very unlikely/unlikely	2	4	18-34	female	secondary	2	conghua	sometimes/usually/always	sometimes/usually/always	0	1		1	0	1.027145	0	0	1	0
166	2006	buying at least monthly	4	don't know (family buys)	no, never	no	no	very unlikely/unlikely	3	2	18-34	female	tertiary or above	married or formerly married	conghua		never	0	0		1	1	1.027145	0	0	0	1
167	2006	never or buy less than monthly	888	n/a	n/a	no	no	very unlikely/unlikely	3	3	18-34	male	tertiary or above	2	urban			0	0		0	0	1.073686	0	0	0	1
168	2006	never or buy less than monthly	2	no, never	occasionally	yes	yes	very unlikely/unlikely	2	4	35-54	male	secondary	2	conghua	never	sometimes/usually/always	0	1		0	0	.947244	1	0	1	0
169	2006	never or buy less than monthly	888	n/a	n/a	no	no	very unlikely/unlikely	3	4	35-54	male	tertiary or above	2	conghua			0	1		0	0	.947244	1	0	0	1
170	2006	never or buy less than monthly	888	n/a	n/a	no	no	very unlikely/unlikely	2	5	18-34	female	tertiary or above	2	conghua			0	1		0	0	1.027145	0	0	0	1
171	2006	never or buy less than monthly	888	n/a	n/a	no	no	very unlikely/unlikely	3	4	35-54	male	tertiary or above	2	conghua			0	1		0	0	.947244	1	0	0	1
172	2006	buying at least monthly	3	no, never	occasionally	yes	yes	very unlikely/unlikely	2	4	35-54	female	secondary	2	conghua	never	sometimes/usually/always	0	1		1	0	.9906591	1	0	1	0
173	2006	never or buy less than monthly	2	usually	occasionally	no	yes	very unlikely/unlikely	3	3	18-34	male	secondary	2	conghua	sometimes/usually/always	sometimes/usually/always	0	0		0	0	.9837299	0	0	1	0
174	2006	never or buy less than monthly	2	yes, always	yes, always	yes	no	very unlikely/unlikely	2	3	35-54	female	secondary	2	conghua	sometimes/usually/always	sometimes/usually/always	0	0		0	0	.9906591	1	0	1	0
175	2006	never or buy less than monthly	2	don't know (family buys)	occasionally	yes	no	very unlikely/unlikely	3	3	18-34	male	secondary	married or formerly married	conghua		sometimes/usually/always	0	0		0	0	.9837299	0	0	1	0
176	2006	buying at least monthly	3	yes, always	occasionally	no	no	very unlikely/unlikely	2	2	18-34	male	tertiary or above	married or formerly married	conghua	sometimes/usually/always	sometimes/usually/always	0	0		1	0	.9837299	0	0	0	1
177	2006	never or buy less than monthly	888	n/a	n/a	yes	no	very unlikely/unlikely	2	2	35-54	female	primary or below	2	conghua			0	0		0	0	.9906591	1	0	0	0
178	2006	never or buy less than monthly	888	n/a	n/a	no	no	very unlikely/unlikely	2	5	18-34	male	tertiary or above	2	conghua			0	1		0	0	.9837299	0	0	0	1
179	2006	never or buy less than monthly	888	n/a	n/a	no	no	very unlikely/unlikely	2	5	35-54	male	tertiary or above	2	conghua			0	1		0	0	.947244	1	0	0	1
180	2006	never or buy less than monthly	2	no, never	occasionally	no	no	very unlikely/unlikely	3	2	18-34	female	tertiary or above	2	conghua	never	sometimes/usually/always	0	0		0	0	1.027145	0	0	0	1
181	2006	never or buy less than monthly	2	usually	yes, always	yes	no	very unlikely/unlikely	1	4	35-54	male	secondary	2	conghua	sometimes/usually/always	sometimes/usually/always	0	1		0	0	.947244	1	0	1	0
182	2006	buying at least monthly	5	occasionally	occasionally	no	yes	likely/very likely	4	4	35-54	female	tertiary or above	2	conghua	sometimes/usually/always	sometimes/usually/always	1	1		0	1	.9906591	1	0	0	1
183	2006	never or buy less than monthly	2	no, never	occasionally	yes	no	very unlikely/unlikely	4	1	35-54	female	tertiary or above	2	conghua	never	sometimes/usually/always	1	0		0	0	.9906591	1	0	0	1
184	2006	buying at least monthly	3	occasionally	no, never	no	yes	likely/very likely	3	4	35-54	female	secondary	2	conghua	sometimes/usually/always	never	0	1		1	0	.9906591	1	0	1	0
185	2006	never or buy less than monthly	2	occasionally	occasionally	no	no	very unlikely/unlikely	5	2	35-54	female	secondary	2	conghua	sometimes/usually/always	sometimes/usually/always	1	0		0	0	.9906591	1	0	1	0
186	2006	buying at least monthly	3	occasionally	occasionally	no	no	likely/very likely	4	3	35-54	female	secondary	2	conghua	sometimes/usually/always	sometimes/usually/always	1	0		1	0	.9906591	1	0	1	0
187	2006	never or buy less than monthly	888	n/a	n/a	yes	no	very unlikely/unlikely	4	3	>=55	female	primary or below	2	conghua			1	0		0	0	.9541731	0	1	0	0
188	2006	never or buy less than monthly	888	n/a	n/a	no	no	very unlikely/unlikely	2	3	18-34	male	tertiary or above	married or formerly married	conghua			0	0		0	0	.9837299	0	0	0	1
189	2006	never or buy less than monthly	888	n/a	n/a	no	no	very unlikely/unlikely	3	4	18-34	female	tertiary or above	married or formerly married	conghua			0	1		0	0	1.027145	0	0	0	1
190	2006	never or buy less than monthly	2	yes, always	occasionally	no	yes	very unlikely/unlikely	3	3	18-34	female	secondary	married or formerly married	conghua	sometimes/usually/always	sometimes/usually/always	0	0		0	0	1.027145	0	0	1	0
191	2006	never or buy less than monthly	888	n/a	n/a	no	no	very unlikely/unlikely	3	4	18-34	female	tertiary or above	married or formerly married	conghua			0	1		0	0	1.027145	0	0	0	1
192	2006	never or buy less than monthly	888	n/a	n/a	no	no	very unlikely/unlikely	2	4	18-34	female	secondary	married or formerly married	conghua			0	1		0	0	1.027145	0	0	1	0
193	2006	never or buy less than monthly	888	n/a	n/a	no	no	very unlikely/unlikely	2	2	18-34	female	tertiary or above	married or formerly married	conghua			0	0		0	0	1.027145	0	0	0	1
194	2006	never or buy less than monthly	888	n/a	n/a	no	no	very unlikely/unlikely	3	4	18-34	female	tertiary or above	married or formerly married	conghua			0	1		0	0	1.027145	0	0	0	1
195	2006	never or buy less than monthly	2	usually	usually	no	no	very unlikely/unlikely	4	3	35-54	female	secondary	2	conghua	sometimes/usually/always	sometimes/usually/always	1	0		0	0	.9906591	1	0	1	0
196	2006	never or buy less than monthly	2	occasionally	occasionally	no	yes	likely/very likely	3	3	35-54	male	tertiary or above	2	urban	sometimes/usually/always	sometimes/usually/always	0	0		0	0	1.0372	1	0	0	1
197	2006	never or buy less than monthly	888	n/a	n/a	no	no	very unlikely/unlikely	3	4	35-54	male	primary or below	2	conghua			0	1		0	0	.947244	1	0	0	0
198	2006	never or buy less than monthly	2	don't know (family buys)	occasionally	no	no	very unlikely/unlikely	3	3	35-54	female	tertiary or above	2	conghua		sometimes/usually/always	0	0		0	0	.9906591	1	0	0	1
199	2006	never or buy less than monthly	888	n/a	n/a	no	no	very unlikely/unlikely	3	3	18-34	female	tertiary or above	2	conghua			0	0		0	0	1.027145	0	0	0	1
200	2006	never or buy less than monthly	2	don't know (family buys)	occasionally	no	yes	very unlikely/unlikely	3	3	18-34	female	tertiary or above	married or formerly married	conghua		sometimes/usually/always	0	0		0	0	1.027145	0	0	0	1
201	2006	buying at least monthly	4	usually	usually	yes	yes	very unlikely/unlikely	2	3	35-54	female	primary or below	2	conghua	sometimes/usually/always	sometimes/usually/always	0	0		1	1	.9906591	1	0	0	0
202	2006	never or buy less than monthly	2	yes, always	yes, always	yes	no	likely/very likely	3	5	35-54	female	primary or below	2	conghua	sometimes/usually/always	sometimes/usually/always	0	1		0	0	.9906591	1	0	0	0
203	2006	buying at least monthly	3	yes, always	occasionally	yes	no	very unlikely/unlikely	2	4	35-54	male	secondary	2	conghua	sometimes/usually/always	sometimes/usually/always	0	1		1	0	.947244	1	0	1	0
204	2006	buying at least monthly	4	don't know (family buys)	occasionally	no	no	very unlikely/unlikely	3	3	35-54	male	tertiary or above	2	conghua		sometimes/usually/always	0	0		1	1	.947244	1	0	0	1
205	2006	buying at least monthly	3	no, never	no, never	no	yes	very unlikely/unlikely	4	3	35-54	male	tertiary or above	2	conghua	never	never	1	0		1	0	.947244	1	0	0	1
206	2006	buying at least monthly	3	don't know (family buys)	occasionally	no	yes	likely/very likely	4	3	18-34	male	tertiary or above	2	conghua		sometimes/usually/always	1	0		1	0	.9837299	0	0	0	1
207	2006	never or buy less than monthly	2	usually	occasionally	no	yes	very unlikely/unlikely	2	4	35-54	male	tertiary or above	2	conghua	sometimes/usually/always	sometimes/usually/always	0	1		0	0	.947244	1	0	0	1
208	2006	never or buy less than monthly	2	yes, always	occasionally	no	no	very unlikely/unlikely	2	2	35-54	female	tertiary or above	2	conghua	sometimes/usually/always	sometimes/usually/always	0	0		0	0	.9906591	1	0	0	1
209	2006	buying at least monthly	4	occasionally	no, never	no	no	very unlikely/unlikely	4	2	>=55	female	secondary	2	urban	sometimes/usually/always	never	1	0		1	1	1.044129	0	1	1	0
210	2006	never or buy less than monthly	2	no, never	no, never	no	yes	very unlikely/unlikely	2	2	>=55	male	tertiary or above	2	urban	never	never	0	0		0	0	1.000714	0	1	0	1
211	2006	never or buy less than monthly	2	yes, always	occasionally	no	yes	likely/very likely	4	3	35-54	female	secondary	2	urban	sometimes/usually/always	sometimes/usually/always	1	0		0	0	1.080615	1	0	1	0
212	2006	never or buy less than monthly	2	occasionally	occasionally	no	no	very unlikely/unlikely	3	2	35-54	female	secondary	2	urban	sometimes/usually/always	sometimes/usually/always	0	0		0	0	1.080615	1	0	1	0
213	2006	buying at least monthly	3	no, never	no, never	no	no	very unlikely/unlikely	4	2	35-54	male	secondary	2	urban	never	never	1	0		1	0	1.0372	1	0	1	0
214	2006	buying at least monthly	4	no, never	occasionally	no	yes	very unlikely/unlikely	3	3	>=55	male	tertiary or above	2	urban	never	sometimes/usually/always	0	0		1	1	1.000714	0	1	0	1
215	2006	buying at least monthly	5	occasionally	no, never	no	no	very unlikely/unlikely	4	3	>=55	female	primary or below	2	urban	sometimes/usually/always	never	1	0		0	1	1.044129	0	1	0	0
216	2006	never or buy less than monthly	2	no, never	no, never	yes	no	very unlikely/unlikely	2	2	>=55	male	tertiary or above	2	urban	never	never	0	0		0	0	1.000714	0	1	0	1
217	2006	buying at least monthly	4	no, never	no, never	no	no	very unlikely/unlikely	5	5	>=55	male	secondary	2	urban	never	never	1	1		1	1	1.000714	0	1	1	0
218	2006	buying at least monthly	5	occasionally	yes, always	no	no	very unlikely/unlikely	4	4	>=55	male	tertiary or above	2	urban	sometimes/usually/always	sometimes/usually/always	1	1		0	1	1.000714	0	1	0	1
219	2006	buying at least monthly	3	occasionally	no, never	no	yes	very unlikely/unlikely	4	4	>=55	male	primary or below	2	urban	sometimes/usually/always	never	1	1		1	0	1.000714	0	1	0	0
220	2006	never or buy less than monthly	2	no, never	yes, always	no	yes	very unlikely/unlikely	3	2	>=55	male	tertiary or above	2	urban	never	sometimes/usually/always	0	0		0	0	1.000714	0	1	0	1
221	2006	buying at least monthly	5	no, never	no, never	no	yes	very unlikely/unlikely	1	3	>=55	male	secondary	2	urban	never	never	0	0		0	1	1.000714	0	1	1	0
222	2006	never or buy less than monthly	1	occasionally	occasionally	yes	no	very unlikely/unlikely	2	3	>=55	male	primary or below	2	urban	sometimes/usually/always	sometimes/usually/always	0	0		0	0	1.000714	0	1	0	0
223	2006	buying at least monthly	4	no, never	occasionally	no	no	very unlikely/unlikely	4	2	>=55	male	secondary	2	urban	never	sometimes/usually/always	1	0		1	1	1.000714	0	1	1	0
224	2006	buying at least monthly	4	occasionally	no, never	no	no	very unlikely/unlikely	2	2	>=55	male	secondary	2	urban	sometimes/usually/always	never	0	0		1	1	1.000714	0	1	1	0
225	2006	buying at least monthly	3	yes, always	no, never	no	yes	likely/very likely	5	5	>=55	male	secondary	2	urban	sometimes/usually/always	never	1	1		1	0	1.000714	0	1	1	0
226	2006	never or buy less than monthly	2	yes, always	no, never	no	yes	very unlikely/unlikely	3	4	35-54	female	primary or below	2	urban	sometimes/usually/always	never	0	1		0	0	1.080615	1	0	0	0
227	2006	buying at least monthly	3	occasionally	no, never	yes	yes	very unlikely/unlikely	3	4	>=55	female	secondary	2	urban	sometimes/usually/always	never	0	1		1	0	1.044129	0	1	1	0
228	2006	buying at least monthly	5	occasionally	occasionally	no	no	very unlikely/unlikely	3	3	>=55	male	primary or below	2	urban	sometimes/usually/always	sometimes/usually/always	0	0		0	1	1.000714	0	1	0	0
229	2006	buying at least monthly	4	occasionally	no, never	no	no	likely/very likely	4	3	>=55	male	secondary	2	urban	sometimes/usually/always	never	1	0		1	1	1.000714	0	1	1	0
230	2006	buying at least monthly	4	yes, always	occasionally	yes	no	very unlikely/unlikely	5	3	>=55	female	primary or below	2	urban	sometimes/usually/always	sometimes/usually/always	1	0		1	1	1.044129	0	1	0	0
231	2006	never or buy less than monthly	888	n/a	n/a	no	no	very unlikely/unlikely	3	4	>=55	male	tertiary or above	2	urban			0	1		0	0	1.000714	0	1	0	1
232	2006	buying at least monthly	4	no, never	occasionally	no	yes	very unlikely/unlikely	4	2	>=55	male	primary or below	2	urban	never	sometimes/usually/always	1	0		1	1	1.000714	0	1	0	0
233	2006	buying at least monthly	5	no, never	no, never	no	no	very unlikely/unlikely	3	4	>=55	female	secondary	2	urban	never	never	0	1		0	1	1.044129	0	1	1	0
234	2006	buying at least monthly	4	no, never	no, never	no	no	very unlikely/unlikely	4	4	>=55	male	secondary	2	urban	never	never	1	1		1	1	1.000714	0	1	1	0
235	2006	never or buy less than monthly	1	no, never	no, never	no	yes	very unlikely/unlikely	4	2	>=55	female	primary or below	2	urban	never	never	1	0		0	0	1.044129	0	1	0	0
236	2006	buying at least monthly	3	usually	no, never	no	no	very unlikely/unlikely	3	5	>=55	male	tertiary or above	2	urban	sometimes/usually/always	never	0	1		1	0	1.000714	0	1	0	1
237	2006	buying at least monthly	3	usually	no, never	no	yes	very unlikely/unlikely	4	4	>=55	female	secondary	2	urban	sometimes/usually/always	never	1	1		1	0	1.044129	0	1	1	0
238	2006	buying at least monthly	3	no, never	no, never	no	yes	very unlikely/unlikely	3	4	35-54	female	secondary	2	urban	never	never	0	1		1	0	1.080615	1	0	1	0
239	2006	buying at least monthly	4	no, never	no, never	no	no	very unlikely/unlikely	2	2	35-54	female	secondary	2	urban	never	never	0	0		1	1	1.080615	1	0	1	0
240	2006	buying at least monthly	3	occasionally	no, never	no	yes	very unlikely/unlikely	4	4	>=55	male	secondary	2	urban	sometimes/usually/always	never	1	1		1	0	1.000714	0	1	1	0
241	2006	buying at least monthly	3	don't know (family buys)	yes, always	no	yes	very unlikely/unlikely	3	4	>=55	female	secondary	2	urban		sometimes/usually/always	0	1		1	0	1.044129	0	1	1	0
242	2006	buying at least monthly	3	occasionally	no, never	no	yes	very unlikely/unlikely	4	4	35-54	female	secondary	2	urban	sometimes/usually/always	never	1	1		1	0	1.080615	1	0	1	0
243	2006	never or buy less than monthly	2	yes, always	no, never	no	no	very unlikely/unlikely	777	4	>=55	female	secondary	2	urban	sometimes/usually/always	never		1		0	0	1.044129	0	1	1	0
244	2006	never or buy less than monthly	1	no, never	no, never	no	yes	very unlikely/unlikely	4	5	>=55	male	primary or below	2	urban	never	never	1	1		0	0	1.000714	0	1	0	0
245	2006	buying at least monthly	5	no, never	no, never	no	no	very unlikely/unlikely	4	3	>=55	female	secondary	2	urban	never	never	1	0		0	1	1.044129	0	1	1	0
246	2006	buying at least monthly	3	no, never	no, never	no	no	very unlikely/unlikely	4	3	>=55	male	secondary	2	urban	never	never	1	0		1	0	1.000714	0	1	1	0
247	2006	buying at least monthly	3	no, never	yes, always	no	yes	very unlikely/unlikely	3	3	35-54	female	secondary	2	urban	never	sometimes/usually/always	0	0		1	0	1.080615	1	0	1	0
248	2006	buying at least monthly	4	yes, always	no, never	no	yes	very unlikely/unlikely	4	4	>=55	female	primary or below	2	urban	sometimes/usually/always	never	1	1		1	1	1.044129	0	1	0	0
249	2006	buying at least monthly	4	no, never	no, never	yes	yes	very unlikely/unlikely	2	4	>=55	female	secondary	2	urban	never	never	0	1		1	1	1.044129	0	1	1	0
250	2006	buying at least monthly	4	no, never	no, never	no	no	very unlikely/unlikely	4	3	>=55	male	primary or below	2	urban	never	never	1	0		1	1	1.000714	0	1	0	0
251	2006	buying at least monthly	5	yes, always	yes, always	no	no	very unlikely/unlikely	3	2	>=55	male	secondary	2	urban	sometimes/usually/always	sometimes/usually/always	0	0		0	1	1.000714	0	1	1	0
252	2006	buying at least monthly	5	no, never	no, never	no	no	very unlikely/unlikely	5	3	>=55	male	secondary	2	urban	never	never	1	0		0	1	1.000714	0	1	1	0
253	2006	never or buy less than monthly	1	no, never	occasionally	no	yes	very unlikely/unlikely	5	5	>=55	male	secondary	2	urban	never	sometimes/usually/always	1	1		0	0	1.000714	0	1	1	0
254	2006	buying at least monthly	4	no, never	no, never	no	yes	very unlikely/unlikely	4	4	>=55	female	primary or below	2	urban	never	never	1	1		1	1	1.044129	0	1	0	0
255	2006	buying at least monthly	4	yes, always	occasionally	no	no	very unlikely/unlikely	4	2	>=55	male	primary or below	2	urban	sometimes/usually/always	sometimes/usually/always	1	0		1	1	1.000714	0	1	0	0
256	2006	buying at least monthly	4	yes, always	occasionally	no	yes	very unlikely/unlikely	4	4	>=55	male	secondary	2	urban	sometimes/usually/always	sometimes/usually/always	1	1		1	1	1.000714	0	1	1	0
257	2006	never or buy less than monthly	2	no, never	yes, always	no	no	very unlikely/unlikely	3	4	>=55	male	secondary	2	urban	never	sometimes/usually/always	0	1		0	0	1.000714	0	1	1	0
258	2006	never or buy less than monthly	1	usually	occasionally	no	no	likely/very likely	4	4	>=55	male	secondary	2	urban	sometimes/usually/always	sometimes/usually/always	1	1		0	0	1.000714	0	1	1	0
259	2006	buying at least monthly	3	usually	occasionally	no	no	likely/very likely	4	2	>=55	female	secondary	2	urban	sometimes/usually/always	sometimes/usually/always	1	0		1	0	1.044129	0	1	1	0
260	2006	buying at least monthly	4	no, never	no, never	no	yes	very unlikely/unlikely	3	3	>=55	male	secondary	2	urban	never	never	0	0		1	1	1.000714	0	1	1	0
261	2006	buying at least monthly	3	occasionally	occasionally	no	yes	very unlikely/unlikely	4	4	>=55	female	secondary	2	urban	sometimes/usually/always	sometimes/usually/always	1	1		1	0	1.044129	0	1	1	0
262	2006	buying at least monthly	6	yes, always	no, never	no	no	very unlikely/unlikely	3	2	>=55	female	secondary	2	urban	sometimes/usually/always	never	0	0		0	1	1.044129	0	1	1	0
263	2006	never or buy less than monthly	888	n/a	n/a	no	no	very unlikely/unlikely	4	4	>=55	female	primary or below	2	urban			1	1		0	0	1.044129	0	1	0	0
264	2006	buying at least monthly	6	no, never	no, never	no	no	very unlikely/unlikely	4	4	>=55	male	tertiary or above	2	urban	never	never	1	1		0	1	1.000714	0	1	0	1
265	2006	buying at least monthly	4	occasionally	occasionally	no	no	very unlikely/unlikely	3	3	>=55	male	secondary	2	urban	sometimes/usually/always	sometimes/usually/always	0	0		1	1	1.000714	0	1	1	0
266	2006	buying at least monthly	4	yes, always	occasionally	no	yes	very unlikely/unlikely	4	3	>=55	female	primary or below	2	urban	sometimes/usually/always	sometimes/usually/always	1	0		1	1	1.044129	0	1	0	0
267	2006	buying at least monthly	3	occasionally	no, never	no	no	very unlikely/unlikely	4	4	>=55	female	secondary	2	urban	sometimes/usually/always	never	1	1		1	0	1.044129	0	1	1	0
268	2006	buying at least monthly	4	no, never	no, never	no	no	very unlikely/unlikely	2	3	35-54	male	secondary	2	urban	never	never	0	0		1	1	1.0372	1	0	1	0
269	2006	buying at least monthly	3	no, never	no, never	no	yes	very unlikely/unlikely	4	3	>=55	male	secondary	2	urban	never	never	1	0		1	0	1.000714	0	1	1	0
270	2006	never or buy less than monthly	2	no, never	no, never	no	yes	very unlikely/unlikely	3	4	35-54	female	secondary	2	urban	never	never	0	1		0	0	1.080615	1	0	1	0
271	2006	buying at least monthly	3	no, never	no, never	no	no	very unlikely/unlikely	4	4	>=55	female	secondary	2	urban	never	never	1	1		1	0	1.044129	0	1	1	0
272	2006	buying at least monthly	3	yes, always	no, never	no	no	very unlikely/unlikely	2	2	>=55	female	primary or below	2	urban	sometimes/usually/always	never	0	0		1	0	1.044129	0	1	0	0
273	2006	never or buy less than monthly	1	yes, always	no, never	no	yes	very unlikely/unlikely	3	5	35-54	female	tertiary or above	2	urban	sometimes/usually/always	never	0	1		0	0	1.080615	1	0	0	1
274	2006	never or buy less than monthly	2	no, never	no, never	no	yes	very unlikely/unlikely	3	4	>=55	female	secondary	2	urban	never	never	0	1		0	0	1.044129	0	1	1	0
275	2006	buying at least monthly	3	no, never	no, never	no	yes	very unlikely/unlikely	4	4	>=55	male	tertiary or above	2	urban	never	never	1	1		1	0	1.000714	0	1	0	1
276	2006	never or buy less than monthly	2	usually	yes, always	yes	no	very unlikely/unlikely	2	3	35-54	female	secondary	2	urban	sometimes/usually/always	sometimes/usually/always	0	0		0	0	1.080615	1	0	1	0
277	2006	buying at least monthly	3	no, never	usually	no	yes	very unlikely/unlikely	3	2	>=55	male	secondary	2	urban	never	sometimes/usually/always	0	0		1	0	1.000714	0	1	1	0
278	2006	buying at least monthly	4	no, never	no, never	no	no	very unlikely/unlikely	4	3	>=55	male	secondary	2	urban	never	never	1	0		1	1	1.000714	0	1	1	0
279	2006	never or buy less than monthly	2	no, never	yes, always	no	yes	likely/very likely	5	5	>=55	female	secondary	2	urban	never	sometimes/usually/always	1	1		0	0	1.044129	0	1	1	0
280	2006	never or buy less than monthly	2	no, never	yes, always	no	yes	likely/very likely	2	4	35-54	female	secondary	2	urban	never	sometimes/usually/always	0	1		0	0	1.080615	1	0	1	0
281	2006	never or buy less than monthly	888	n/a	n/a	no	no	very unlikely/unlikely	3	3	>=55	male	secondary	2	urban			0	0		0	0	1.000714	0	1	1	0
282	2006	buying at least monthly	4	usually	no, never	no	yes	very unlikely/unlikely	4	4	>=55	female	secondary	2	urban	sometimes/usually/always	never	1	1		1	1	1.044129	0	1	1	0
283	2006	buying at least monthly	6	no, never	occasionally	yes	no	very unlikely/unlikely	4	4	>=55	male	secondary	2	urban	never	sometimes/usually/always	1	1		0	1	1.000714	0	1	1	0
284	2006	buying at least monthly	5	usually	no, never	no	yes	very unlikely/unlikely	2	2	>=55	male	secondary	2	urban	sometimes/usually/always	never	0	0		0	1	1.000714	0	1	1	0
285	2006	never or buy less than monthly	2	occasionally	occasionally	no	no	very unlikely/unlikely	3	3	>=55	female	secondary	2	urban	sometimes/usually/always	sometimes/usually/always	0	0		0	0	1.044129	0	1	1	0
286	2006	never or buy less than monthly	1	no, never	no, never	no	yes	very unlikely/unlikely	4	4	>=55	male	tertiary or above	2	urban	never	never	1	1		0	0	1.000714	0	1	0	1
287	2006	buying at least monthly	3	no, never	no, never	no	yes	very unlikely/unlikely	4	2	>=55	female	secondary	2	urban	never	never	1	0		1	0	1.044129	0	1	1	0
288	2006	never or buy less than monthly	888	n/a	n/a	no	no	very unlikely/unlikely	4	5	>=55	male	tertiary or above	2	urban			1	1		0	0	1.000714	0	1	0	1
289	2006	never or buy less than monthly	888	n/a	n/a	no	no	very unlikely/unlikely	5	5	>=55	male	secondary	2	urban			1	1		0	0	1.000714	0	1	1	0
290	2006	buying at least monthly	3	occasionally	no, never	no	yes	very unlikely/unlikely	3	4	>=55	female	primary or below	2	urban	sometimes/usually/always	never	0	1		1	0	1.044129	0	1	0	0
291	2006	never or buy less than monthly	2	occasionally	no, never	no	no	likely/very likely	3	5	>=55	male	secondary	2	urban	sometimes/usually/always	never	0	1		0	0	1.000714	0	1	1	0
292	2006	buying at least monthly	4	occasionally	no, never	no	yes	very unlikely/unlikely	3	4	>=55	female	primary or below	2	urban	sometimes/usually/always	never	0	1		1	1	1.044129	0	1	0	0
293	2006	buying at least monthly	5	no, never	no, never	no	yes	very unlikely/unlikely	2	4	>=55	male	primary or below	2	urban	never	never	0	1		0	1	1.000714	0	1	0	0
294	2006	buying at least monthly	4	occasionally	no, never	no	yes	very unlikely/unlikely	2	2	>=55	female	primary or below	2	urban	sometimes/usually/always	never	0	0		1	1	1.044129	0	1	0	0
295	2006	buying at least monthly	4	no, never	no, never	no	yes	very unlikely/unlikely	2	4	>=55	male	tertiary or above	2	urban	never	never	0	1		1	1	1.000714	0	1	0	1
296	2006	never or buy less than monthly	2	no, never	occasionally	no	no	very unlikely/unlikely	4	4	35-54	female	secondary	2	urban	never	sometimes/usually/always	1	1		0	0	1.080615	1	0	1	0
297	2006	buying at least monthly	3	occasionally	no, never	no	yes	very unlikely/unlikely	3	4	>=55	male	primary or below	2	urban	sometimes/usually/always	never	0	1		1	0	1.000714	0	1	0	0
298	2006	buying at least monthly	4	occasionally	no, never	no	yes	very unlikely/unlikely	4	2	35-54	female	secondary	2	urban	sometimes/usually/always	never	1	0		1	1	1.080615	1	0	1	0
299	2006	buying at least monthly	5	occasionally	no, never	no	yes	very unlikely/unlikely	2	1	35-54	female	secondary	2	urban	sometimes/usually/always	never	0	0		0	1	1.080615	1	0	1	0
300	2006	never or buy less than monthly	2	no, never	occasionally	no	no	very unlikely/unlikely	2	2	35-54	female	secondary	2	urban	never	sometimes/usually/always	0	0		0	0	1.080615	1	0	1	0
301	2006	never or buy less than monthly	1	no, never	occasionally	no	no	likely/very likely	4	2	>=55	male	secondary	2	urban	never	sometimes/usually/always	1	0		0	0	1.000714	0	1	1	0
302	2006	buying at least monthly	4	usually	occasionally	no	no	very unlikely/unlikely	3	3	>=55	male	secondary	2	urban	sometimes/usually/always	sometimes/usually/always	0	0		1	1	1.000714	0	1	1	0
303	2006	buying at least monthly	5	no, never	occasionally	no	yes	very unlikely/unlikely	4	3	>=55	male	secondary	2	urban	never	sometimes/usually/always	1	0		0	1	1.000714	0	1	1	0
304	2006	buying at least monthly	3	occasionally	no, never	no	yes	very unlikely/unlikely	4	4	35-54	female	secondary	2	urban	sometimes/usually/always	never	1	1		1	0	1.080615	1	0	1	0
305	2006	buying at least monthly	4	no, never	no, never	no	no	very unlikely/unlikely	4	2	>=55	female	secondary	2	urban	never	never	1	0		1	1	1.044129	0	1	1	0
306	2006	buying at least monthly	3	no, never	no, never	no	yes	very unlikely/unlikely	3	4	35-54	female	secondary	2	urban	never	never	0	1		1	0	1.080615	1	0	1	0
307	2006	never or buy less than monthly	2	no, never	no, never	no	no	very unlikely/unlikely	3	4	35-54	female	primary or below	2	urban	never	never	0	1		0	0	1.080615	1	0	0	0
308	2006	buying at least monthly	6	no, never	no, never	no	yes	very unlikely/unlikely	4	3	>=55	female	secondary	2	urban	never	never	1	0		0	1	1.044129	0	1	1	0
309	2006	buying at least monthly	3	don't know (family buys)	no, never	no	no	very unlikely/unlikely	3	3	35-54	female	secondary	2	urban		never	0	0		1	0	1.080615	1	0	1	0
310	2006	buying at least monthly	3	no, never	no, never	no	no	likely/very likely	4	3	>=55	male	secondary	2	urban	never	never	1	0		1	0	1.000714	0	1	1	0
311	2006	buying at least monthly	5	occasionally	occasionally	no	yes	very unlikely/unlikely	4	3	>=55	male	tertiary or above	2	urban	sometimes/usually/always	sometimes/usually/always	1	0		0	1	1.000714	0	1	0	1
312	2006	buying at least monthly	3	no, never	no, never	no	yes	very unlikely/unlikely	4	4	35-54	female	secondary	2	urban	never	never	1	1		1	0	1.080615	1	0	1	0
313	2006	buying at least monthly	5	usually	no, never	no	yes	very unlikely/unlikely	3	4	>=55	female	secondary	2	urban	sometimes/usually/always	never	0	1		0	1	1.044129	0	1	1	0
314	2006	buying at least monthly	5	no, never	no, never	no	yes	likely/very likely	4	3	>=55	male	secondary	2	urban	never	never	1	0		0	1	1.000714	0	1	1	0
315	2006	buying at least monthly	5	usually	no, never	no	yes	very unlikely/unlikely	4	3	>=55	male	secondary	2	urban	sometimes/usually/always	never	1	0		0	1	1.000714	0	1	1	0
316	2006	buying at least monthly	5	no, never	no, never	no	yes	very unlikely/unlikely	777	4	>=55	female	primary or below	2	urban	never	never		1		0	1	1.044129	0	1	0	0
317	2006	buying at least monthly	3	usually	occasionally	no	no	very unlikely/unlikely	3	3	>=55	male	secondary	2	urban	sometimes/usually/always	sometimes/usually/always	0	0		1	0	1.000714	0	1	1	0
318	2006	buying at least monthly	5	no, never	no, never	no	yes	likely/very likely	3	777	>=55	female	secondary	2	urban	never	never	0			0	1	1.044129	0	1	1	0
319	2006	buying at least monthly	5	no, never	no, never	no	no	very unlikely/unlikely	2	2	35-54	female	secondary	2	urban	never	never	0	0		0	1	1.080615	1	0	1	0
320	2006	buying at least monthly	5	occasionally	no, never	no	yes	likely/very likely	4	4	>=55	male	tertiary or above		urban	sometimes/usually/always	never	1	1		0	1	1.000714	0	1	0	1
321	2006	buying at least monthly	5	no, never	no, never	no	yes	very unlikely/unlikely	4	777	>=55	female	primary or below	2	urban	never	never	1			0	1	1.044129	0	1	0	0
322	2006	buying at least monthly	5	usually	no, never	yes	no	very unlikely/unlikely	2	2	>=55	male	secondary	2	urban	sometimes/usually/always	never	0	0		0	1	1.000714	0	1	1	0
323	2006	buying at least monthly	3	no, never	no, never	no	no	very unlikely/unlikely	3	4	>=55	female	primary or below	2	urban	never	never	0	1		1	0	1.044129	0	1	0	0
324	2006	buying at least monthly	3	no, never	no, never	no	yes	very unlikely/unlikely	3	4	35-54	female	secondary	2	urban	never	never	0	1		1	0	1.080615	1	0	1	0
325	2006	buying at least monthly	5	occasionally	no, never	no	no	very unlikely/unlikely	4	4	>=55	male	secondary	2	urban	sometimes/usually/always	never	1	1		0	1	1.000714	0	1	1	0
326	2006	buying at least monthly	3	no, never	no, never	no	yes	very unlikely/unlikely	4	2	>=55	female	secondary	2	urban	never	never	1	0		1	0	1.044129	0	1	1	0
327	2006	buying at least monthly	5	no, never	no, never	no	yes	likely/very likely	3	3	>=55	female	secondary	2	urban	never	never	0	0		0	1	1.044129	0	1	1	0
328	2006	buying at least monthly	6	occasionally	no, never	yes	no	very unlikely/unlikely	3	3	>=55	male	secondary	2	urban	sometimes/usually/always	never	0	0		0	1	1.000714	0	1	1	0
329	2006	buying at least monthly	4	no, never	no, never	no	no	very unlikely/unlikely	3	4	>=55	female	secondary	2	urban	never	never	0	1		1	1	1.044129	0	1	1	0
330	2006	buying at least monthly	5	no, never	no, never	no	yes	very unlikely/unlikely	4	4	>=55	male	secondary	2	urban	never	never	1	1		0	1	1.000714	0	1	1	0
331	2006	buying at least monthly	6	no, never	no, never	no	yes	likely/very likely	4	2	>=55	female	secondary	2	urban	never	never	1	0		0	1	1.044129	0	1	1	0
332	2006	buying at least monthly	4	no, never	no, never	no	no	likely/very likely	3	3	>=55	male	secondary	2	urban	never	never	0	0		1	1	1.000714	0	1	1	0
333	2006	buying at least monthly	5	no, never	no, never	no	yes	likely/very likely	4	4	>=55	male	secondary	2	urban	never	never	1	1		0	1	1.000714	0	1	1	0
334	2006	buying at least monthly	3	usually	no, never	no	no	likely/very likely	4	4	>=55	female	secondary	2	urban	sometimes/usually/always	never	1	1		1	0	1.044129	0	1	1	0
335	2006	buying at least monthly	7	usually	yes, always	yes	no	very unlikely/unlikely	3	2	>=55	male	secondary	2	urban	sometimes/usually/always	sometimes/usually/always	0	0		0	1	1.000714	0	1	1	0
336	2006	buying at least monthly	5	occasionally	no, never	no	yes	very unlikely/unlikely	4	3	35-54	female	secondary	2	urban	sometimes/usually/always	never	1	0		0	1	1.080615	1	0	1	0
337	2006	buying at least monthly	5	no, never	no, never	no	no	very unlikely/unlikely	4	4	>=55	female	secondary	2	urban	never	never	1	1		0	1	1.044129	0	1	1	0
338	2006	buying at least monthly	4	usually	no, never	no	no	very unlikely/unlikely	4	4	35-54	female	secondary	2	urban	sometimes/usually/always	never	1	1		1	1	1.080615	1	0	1	0
339	2006	buying at least monthly	6	yes, always	occasionally	no	yes	very unlikely/unlikely	2	3	>=55	female	secondary	2	urban	sometimes/usually/always	sometimes/usually/always	0	0		0	1	1.044129	0	1	1	0
340	2006	buying at least monthly	3	yes, always	occasionally	no	yes	likely/very likely	3	3	>=55	male	secondary	2	urban	sometimes/usually/always	sometimes/usually/always	0	0		1	0	1.000714	0	1	1	0
341	2006	buying at least monthly	3	occasionally	no, never	no	yes	very unlikely/unlikely	3	3	>=55	male	secondary	2	urban	sometimes/usually/always	never	0	0		1	0	1.000714	0	1	1	0
342	2006	buying at least monthly	3	occasionally	no, never	no	no	very unlikely/unlikely	3	2	>=55	female	secondary	2	urban	sometimes/usually/always	never	0	0		1	0	1.044129	0	1	1	0
343	2006	buying at least monthly	5	occasionally	occasionally	no	no	very unlikely/unlikely	4	4	>=55	male	primary or below	2	urban	sometimes/usually/always	sometimes/usually/always	1	1		0	1	1.000714	0	1	0	0
344	2006	buying at least monthly	5	usually	occasionally	no	no	likely/very likely	3	4	>=55	female	secondary	2	urban	sometimes/usually/always	sometimes/usually/always	0	1		0	1	1.044129	0	1	1	0
345	2006	buying at least monthly	3	no, never	no, never	no	no	very unlikely/unlikely	3	4	>=55	male	secondary	2	urban	never	never	0	1		1	0	1.000714	0	1	1	0
346	2006	buying at least monthly	3	occasionally	no, never	no	yes	very unlikely/unlikely	3	4	>=55	male	secondary	2	urban	sometimes/usually/always	never	0	1		1	0	1.000714	0	1	1	0
347	2006	buying at least monthly	5	no, never	occasionally	no	yes	very unlikely/unlikely	3	4	>=55	female	secondary	2	urban	never	sometimes/usually/always	0	1		0	1	1.044129	0	1	1	0
348	2006	buying at least monthly	5	occasionally	no, never	no	no	very unlikely/unlikely	3	4	>=55	female	primary or below	2	urban	sometimes/usually/always	never	0	1		0	1	1.044129	0	1	0	0
349	2006	buying at least monthly	5	no, never	no, never	no	no	very unlikely/unlikely	2	4	>=55	female	primary or below	2	urban	never	never	0	1		0	1	1.044129	0	1	0	0
350	2006	buying at least monthly	5	occasionally	no, never	no	no	very unlikely/unlikely	3	3	>=55	female	secondary	2	urban	sometimes/usually/always	never	0	0		0	1	1.044129	0	1	1	0
351	2006	buying at least monthly	4	no, never	no, never	yes	yes	very unlikely/unlikely	3	4	>=55	female	primary or below	2	urban	never	never	0	1		1	1	1.044129	0	1	0	0
352	2006	never or buy less than monthly	2	no, never	no, never	yes	yes	very unlikely/unlikely	2	2	>=55	male	primary or below	2	urban	never	never	0	0		0	0	1.000714	0	1	0	0
353	2006	buying at least monthly	5	yes, always	occasionally	no	yes	very unlikely/unlikely	2	4	>=55	male	tertiary or above	2	urban	sometimes/usually/always	sometimes/usually/always	0	1		0	1	1.000714	0	1	0	1
354	2006	buying at least monthly	4	no, never	no, never	no	yes	very unlikely/unlikely	3	3	35-54	female	primary or below	2	urban	never	never	0	0		1	1	1.080615	1	0	0	0
355	2006	buying at least monthly	4	occasionally	occasionally	yes	yes	very unlikely/unlikely	3	4	>=55	male	tertiary or above	2	urban	sometimes/usually/always	sometimes/usually/always	0	1		1	1	1.000714	0	1	0	1
356	2006	buying at least monthly	5	occasionally	occasionally	no	yes	likely/very likely	2	4	35-54	female	primary or below	2	urban	sometimes/usually/always	sometimes/usually/always	0	1		0	1	1.080615	1	0	0	0
357	2006	buying at least monthly	3	occasionally	occasionally	no	yes	very unlikely/unlikely	4	4	>=55	male	secondary	2	urban	sometimes/usually/always	sometimes/usually/always	1	1		1	0	1.000714	0	1	1	0
358	2006	buying at least monthly	3	yes, always	occasionally	yes	yes	very unlikely/unlikely	4	4	>=55	male	primary or below	2	urban	sometimes/usually/always	sometimes/usually/always	1	1		1	0	1.000714	0	1	0	0
359	2006	buying at least monthly	6	no, never	no, never	no	no	very unlikely/unlikely	4	3	>=55	female	primary or below	2	urban	never	never	1	0		0	1	1.044129	0	1	0	0
360	2006	buying at least monthly	4	no, never	occasionally	no	yes	very unlikely/unlikely	3	2	35-54	female	secondary	2	urban	never	sometimes/usually/always	0	0		1	1	1.080615	1	0	1	0
361	2006	buying at least monthly	5	yes, always	no, never	no	no	very unlikely/unlikely	3	2	35-54	female	secondary	2	urban	sometimes/usually/always	never	0	0		0	1	1.080615	1	0	1	0
362	2006	never or buy less than monthly	2	no, never	no, never	no	no	very unlikely/unlikely	3	3	35-54	female	secondary	2	urban	never	never	0	0		0	0	1.080615	1	0	1	0
363	2006	buying at least monthly	4	no, never	no, never	no	no	very unlikely/unlikely	4	2	35-54	female	primary or below	2	urban	never	never	1	0		1	1	1.080615	1	0	0	0
364	2006	buying at least monthly	3	no, never	no, never	yes	no	very unlikely/unlikely	4	2	35-54	female	secondary	2	urban	never	never	1	0		1	0	1.080615	1	0	1	0
365	2006	buying at least monthly	4	no, never	no, never	no	yes	likely/very likely	3	4	>=55	female	primary or below	2	urban	never	never	0	1		1	1	1.044129	0	1	0	0
366	2006	buying at least monthly	5	usually	no, never	no	yes	very unlikely/unlikely	3	2	>=55	female	secondary	2	urban	sometimes/usually/always	never	0	0		0	1	1.044129	0	1	1	0
367	2006	buying at least monthly	3	usually	no, never	no	yes	likely/very likely	3	2	35-54	female	secondary	2	urban	sometimes/usually/always	never	0	0		1	0	1.080615	1	0	1	0
368	2006	buying at least monthly	6	no, never	no, never	no	yes	very unlikely/unlikely	2	3	35-54	male	secondary	2	urban	never	never	0	0		0	1	1.0372	1	0	1	0
369	2006	buying at least monthly	5	yes, always	yes, always	no	yes	very unlikely/unlikely	4	3	>=55	male	secondary	2	urban	sometimes/usually/always	sometimes/usually/always	1	0		0	1	1.000714	0	1	1	0
370	2006	buying at least monthly	5	yes, always	no, never	no	no	very unlikely/unlikely	3	2	>=55	female	secondary	2	urban	sometimes/usually/always	never	0	0		0	1	1.044129	0	1	1	0
371	2006	buying at least monthly	5	usually	no, never	no	no	very unlikely/unlikely	4	2	>=55	male	secondary	2	urban	sometimes/usually/always	never	1	0		0	1	1.000714	0	1	1	0
372	2006	buying at least monthly	3	no, never	no, never	no	yes	very unlikely/unlikely	3	2	35-54	female	secondary	2	urban	never	never	0	0		1	0	1.080615	1	0	1	0
373	2006	buying at least monthly	4	occasionally	no, never	no	yes	likely/very likely	3	3	>=55	female	secondary	2	urban	sometimes/usually/always	never	0	0		1	1	1.044129	0	1	1	0
374	2006	buying at least monthly	3	no, never	no, never	no	no	very unlikely/unlikely	3	3	35-54	female	secondary	2	urban	never	never	0	0		1	0	1.080615	1	0	1	0
375	2006	buying at least monthly	6	usually	no, never	no	no	very unlikely/unlikely	3	4	>=55	male	secondary	2	urban	sometimes/usually/always	never	0	1		0	1	1.000714	0	1	1	0
376	2006	buying at least monthly	5	yes, always	no, never	no	yes	very unlikely/unlikely	3	2	35-54	female	primary or below	2	urban	sometimes/usually/always	never	0	0		0	1	1.080615	1	0	0	0
377	2006	buying at least monthly	5	no, never	no, never	no	no	very unlikely/unlikely	2	2	>=55	female	secondary	2	urban	never	never	0	0		0	1	1.044129	0	1	1	0
378	2006	buying at least monthly	4	no, never	no, never	no	yes	very unlikely/unlikely	3	2	>=55	female	secondary	2	urban	never	never	0	0		1	1	1.044129	0	1	1	0
379	2006	buying at least monthly	4	no, never	no, never	no	no	very unlikely/unlikely	4	3	>=55	male	secondary	2	urban	never	never	1	0		1	1	1.000714	0	1	1	0
380	2006	buying at least monthly	5	yes, always	no, never	no	no	very unlikely/unlikely	2	2	>=55	male	primary or below	2	urban	sometimes/usually/always	never	0	0		0	1	1.000714	0	1	0	0
381	2006	buying at least monthly	5	don't know (family buys)	no, never	no	yes	very unlikely/unlikely	3	2	>=55	female	primary or below	2	urban		never	0	0		0	1	1.044129	0	1	0	0
382	2006	buying at least monthly	3	no, never	no, never	no	no	very unlikely/unlikely	2	2	>=55	female	secondary	2	urban	never	never	0	0		1	0	1.044129	0	1	1	0
383	2006	buying at least monthly	5	yes, always	no, never	no	yes	very unlikely/unlikely	3	3	>=55	female	secondary	2	urban	sometimes/usually/always	never	0	0		0	1	1.044129	0	1	1	0
384	2006	buying at least monthly	4	no, never	no, never	no	yes	very unlikely/unlikely	4	2	35-54	female	secondary	2	urban	never	never	1	0		1	1	1.080615	1	0	1	0
385	2006	buying at least monthly	6	yes, always	no, never	no	no	very unlikely/unlikely	3	1	35-54	female	secondary	2	urban	sometimes/usually/always	never	0	0		0	1	1.080615	1	0	1	0
386	2006	buying at least monthly	5	no, never	no, never	no	yes	very unlikely/unlikely	2	2	35-54	female	secondary	2	urban	never	never	0	0		0	1	1.080615	1	0	1	0
387	2006	buying at least monthly	5	no, never	no, never	no	no	very unlikely/unlikely	3	2	>=55	female	secondary	2	urban	never	never	0	0		0	1	1.044129	0	1	1	0
388	2006	buying at least monthly	5	no, never	no, never	no	no	very unlikely/unlikely	3	2	>=55	female	secondary	2	urban	never	never	0	0		0	1	1.044129	0	1	1	0
389	2006	buying at least monthly	5	no, never	no, never	no	yes	very unlikely/unlikely	3	1	35-54	female	secondary	2	urban	never	never	0	0		0	1	1.080615	1	0	1	0
390	2006	buying at least monthly	5	yes, always	yes, always	no	yes	very unlikely/unlikely	4	4	>=55	female	primary or below	2	urban	sometimes/usually/always	sometimes/usually/always	1	1		0	1	1.044129	0	1	0	0
391	2006	buying at least monthly	5	no, never	no, never	no	yes	very unlikely/unlikely	3	3	35-54	female	tertiary or above	2	urban	never	never	0	0		0	1	1.080615	1	0	0	1
392	2006	buying at least monthly	3	no, never	no, never	no	yes	very unlikely/unlikely	3	3	>=55	female	primary or below	2	urban	never	never	0	0		1	0	1.044129	0	1	0	0
393	2006	buying at least monthly	4	no, never	no, never	yes	no	very unlikely/unlikely	4	3	>=55	female	secondary	2	urban	never	never	1	0		1	1	1.044129	0	1	1	0
394	2006	buying at least monthly	4	usually	occasionally	no	no	very unlikely/unlikely	3	3	>=55	male	primary or below	2	urban	sometimes/usually/always	sometimes/usually/always	0	0		1	1	1.000714	0	1	0	0
395	2006	buying at least monthly	4	occasionally	occasionally	no	yes	very unlikely/unlikely	3	4	>=55	male	secondary	2	zengcheng	sometimes/usually/always	sometimes/usually/always	0	1		1	1	.8208022	0	1	1	0
396	2006	buying at least monthly	4	no, never	no, never	no	no	very unlikely/unlikely	4	2	>=55	male	secondary	2	urban	never	never	1	0		1	1	1.000714	0	1	1	0
397	2006	buying at least monthly	4	no, never	no, never	no	no	very unlikely/unlikely	3	4	>=55	female	primary or below	2	urban	never	never	0	1		1	1	1.044129	0	1	0	0
398	2006	never or buy less than monthly	1	no, never	no, never	no	yes	very unlikely/unlikely	3	4	35-54	male	secondary	2	urban	never	never	0	1		0	0	1.0372	1	0	1	0
399	2006	buying at least monthly	3	no, never	no, never	no	no	very unlikely/unlikely	2	2	>=55	female	secondary	2	urban	never	never	0	0		1	0	1.044129	0	1	1	0
400	2006	buying at least monthly	5	no, never	no, never	no	no	very unlikely/unlikely	4	3	>=55	male	primary or below	2	urban	never	never	1	0		0	1	1.000714	0	1	0	0
401	2006	buying at least monthly	4	no, never	no, never	no	yes	very unlikely/unlikely	4	3	>=55	male	secondary	2	urban	never	never	1	0		1	1	1.000714	0	1	1	0
402	2006	buying at least monthly	4	no, never	no, never	no	yes	very unlikely/unlikely	4	4	>=55	male	secondary	2	urban	never	never	1	1		1	1	1.000714	0	1	1	0
403	2006	buying at least monthly	4	usually	occasionally	no	yes	very unlikely/unlikely	4	4	>=55	male	primary or below	2	urban	sometimes/usually/always	sometimes/usually/always	1	1		1	1	1.000714	0	1	0	0
404	2006	buying at least monthly	4	occasionally	occasionally	yes	no	very unlikely/unlikely	4	3	>=55	male	secondary	2	urban	sometimes/usually/always	sometimes/usually/always	1	0		1	1	1.000714	0	1	1	0
405	2006	buying at least monthly	5	no, never	no, never	no	no	very unlikely/unlikely	4	4	>=55	female	secondary	2	urban	never	never	1	1		0	1	1.044129	0	1	1	0
406	2006	buying at least monthly	3	usually	no, never	no	no	very unlikely/unlikely	2	4	>=55	male	tertiary or above	2	urban	sometimes/usually/always	never	0	1		1	0	1.000714	0	1	0	1
407	2006	buying at least monthly	3	no, never	no, never	no	no	very unlikely/unlikely	4	4	35-54	female	secondary	2	urban	never	never	1	1		1	0	1.080615	1	0	1	0
408	2006	buying at least monthly	3	no, never	no, never	no	yes	very unlikely/unlikely	4	4	35-54	female	secondary	2	urban	never	never	1	1		1	0	1.080615	1	0	1	0
409	2006	buying at least monthly	3	no, never	no, never	yes	no	very unlikely/unlikely	2	4	>=55	male	tertiary or above	2	urban	never	never	0	1		1	0	1.000714	0	1	0	1
410	2006	buying at least monthly	4	don't know (family buys)	no, never	no	yes	very unlikely/unlikely	4	4	>=55	female	secondary	2	urban		never	1	1		1	1	1.044129	0	1	1	0
411	2006	buying at least monthly	4	yes, always	usually	no	no	likely/very likely	2	2	>=55	male	secondary	2	urban	sometimes/usually/always	sometimes/usually/always	0	0		1	1	1.000714	0	1	1	0
412	2006	never or buy less than monthly	2	no, never	no, never	no	yes	very unlikely/unlikely	4	4	>=55	female	secondary	2	urban	never	never	1	1		0	0	1.044129	0	1	1	0
413	2006	buying at least monthly	3	yes, always	occasionally	no	no	very unlikely/unlikely	4	4	35-54	female	secondary	2	urban	sometimes/usually/always	sometimes/usually/always	1	1		1	0	1.080615	1	0	1	0
414	2006	buying at least monthly	3	no, never	no, never	no	no	very unlikely/unlikely	4	2	>=55	male	secondary	2	urban	never	never	1	0		1	0	1.000714	0	1	1	0
415	2006	buying at least monthly	3	no, never	no, never	no	no	likely/very likely	2	4	>=55	male	secondary	2	urban	never	never	0	1		1	0	1.000714	0	1	1	0
416	2006	buying at least monthly	4	no, never	no, never	no	yes	very unlikely/unlikely	4	4	>=55	male	secondary	2	urban	never	never	1	1		1	1	1.000714	0	1	1	0
417	2006	buying at least monthly	3	no, never	no, never	no	no	very unlikely/unlikely	4	4	>=55	female	secondary	2	urban	never	never	1	1		1	0	1.044129	0	1	1	0
418	2006	buying at least monthly	3	no, never	no, never	no	no	very unlikely/unlikely	2	4	>=55	male	tertiary or above	2	urban	never	never	0	1		1	0	1.000714	0	1	0	1
419	2006	buying at least monthly	3	no, never	no, never	no	no	very unlikely/unlikely	2	4	35-54	male	primary or below	2	urban	never	never	0	1		1	0	1.0372	1	0	0	0
420	2006	buying at least monthly	5	no, never	no, never	no	yes	very unlikely/unlikely	2	2	>=55	female	primary or below	2	urban	never	never	0	0		0	1	1.044129	0	1	0	0
421	2006	buying at least monthly	5	no, never	no, never	no	yes	very unlikely/unlikely	4	4	>=55	male	tertiary or above	2	urban	never	never	1	1		0	1	1.000714	0	1	0	1
422	2006	buying at least monthly	3	no, never	no, never	no	yes	likely/very likely	4	4	>=55	female	primary or below	2	urban	never	never	1	1		1	0	1.044129	0	1	0	0
423	2006	buying at least monthly	3	no, never	no, never	no	no	very unlikely/unlikely	4	4	35-54	female	primary or below	2	urban	never	never	1	1		1	0	1.080615	1	0	0	0
424	2006	buying at least monthly	5	yes, always	no, never	no	no	very unlikely/unlikely	4	4	35-54	female	secondary	2	urban	sometimes/usually/always	never	1	1		0	1	1.080615	1	0	1	0
425	2006	never or buy less than monthly	2	occasionally	no, never	no	no	very unlikely/unlikely	4	4	>=55	male	tertiary or above	2	urban	sometimes/usually/always	never	1	1		0	0	1.000714	0	1	0	1
426	2006	buying at least monthly	3	usually	no, never	no	no	very unlikely/unlikely	4	4	>=55	male	secondary	2	urban	sometimes/usually/always	never	1	1		1	0	1.000714	0	1	1	0
427	2006	buying at least monthly	4	occasionally	occasionally	no	yes	very unlikely/unlikely	2	2	>=55	female	primary or below	2	urban	sometimes/usually/always	sometimes/usually/always	0	0		1	1	1.044129	0	1	0	0
428	2006	buying at least monthly	6	no, never	occasionally	no	no	very unlikely/unlikely	4	4	35-54	female	secondary	2	urban	never	sometimes/usually/always	1	1		0	1	1.080615	1	0	1	0
429	2006	never or buy less than monthly	1	usually	no, never	no	no	very unlikely/unlikely	4	4	>=55	male	primary or below	2	urban	sometimes/usually/always	never	1	1		0	0	1.000714	0	1	0	0
430	2006	buying at least monthly	3	no, never	no, never	no	no	very unlikely/unlikely	4	5	>=55	female	secondary	2	urban	never	never	1	1		1	0	1.044129	0	1	1	0
431	2006	buying at least monthly	5	no, never	no, never	no	yes	very unlikely/unlikely	5	1	>=55	male	secondary	2	urban	never	never	1	0		0	1	1.000714	0	1	1	0
432	2006	buying at least monthly	4	yes, always	yes, always	yes	no	very unlikely/unlikely	4	3	>=55	male	primary or below	2	urban	sometimes/usually/always	sometimes/usually/always	1	0		1	1	1.000714	0	1	0	0
433	2006	never or buy less than monthly	888	n/a	n/a	no	no	likely/very likely	5	5	>=55	female	secondary	2	urban			1	1		0	0	1.044129	0	1	1	0
434	2006	buying at least monthly	6	don't know (family buys)	no, never	no	no	very unlikely/unlikely	5	3	>=55	male	primary or below	2	urban		never	1	0		0	1	1.000714	0	1	0	0
435	2006	never or buy less than monthly	2	no, never	yes, always	no	no	very unlikely/unlikely	1	2	35-54	female	secondary	2	urban	never	sometimes/usually/always	0	0		0	0	1.080615	1	0	1	0
436	2006	never or buy less than monthly	888	n/a	n/a	no	no	very unlikely/unlikely	5	5	>=55	male	secondary	2	urban			1	1		0	0	1.000714	0	1	1	0
437	2006	never or buy less than monthly	888	n/a	n/a	no	no	very unlikely/unlikely	5	5	>=55	female	secondary	2	urban			1	1		0	0	1.044129	0	1	1	0
438	2006	buying at least monthly	3	no, never	occasionally	no	no	very unlikely/unlikely	5	1	>=55	male	secondary	2	urban	never	sometimes/usually/always	1	0		1	0	1.000714	0	1	1	0
439	2006	buying at least monthly	6	no, never	no, never	no	no	likely/very likely	3	1	>=55	male	primary or below	2	urban	never	never	0	0		0	1	1.000714	0	1	0	0
440	2006	never or buy less than monthly	2	no, never	no, never	no	no	very unlikely/unlikely	1	1	>=55	male	tertiary or above	2	urban	never	never	0	0		0	0	1.000714	0	1	0	1
441	2006	never or buy less than monthly	888	n/a	n/a	no	no	very unlikely/unlikely	4	5	>=55	male	secondary	2	urban			1	1		0	0	1.000714	0	1	1	0
442	2006	never or buy less than monthly	888	n/a	n/a	no	no	very unlikely/unlikely	5	5	>=55	male	secondary	married or formerly married	urban			1	1		0	0	1.000714	0	1	1	0
443	2006	buying at least monthly	4	yes, always	yes, always	no	no	very unlikely/unlikely	4	4	>=55	male	primary or below	2	urban	sometimes/usually/always	sometimes/usually/always	1	1		1	1	1.000714	0	1	0	0
444	2006	never or buy less than monthly	2	no, never	no, never	no	no	very unlikely/unlikely	1	4	>=55	male	tertiary or above	2	urban	never	never	0	1		0	0	1.000714	0	1	0	1
445	2006	buying at least monthly	3	no, never	no, never	no	no	very unlikely/unlikely	2	2	35-54	male	secondary	2	urban	never	never	0	0		1	0	1.0372	1	0	1	0
446	2006	never or buy less than monthly	2	don't know (family buys)	usually	no	no	very unlikely/unlikely	5	2	>=55	male	primary or below	2	urban		sometimes/usually/always	1	0		0	0	1.000714	0	1	0	0
447	2006	buying at least monthly	3	usually	no, never	no	yes	very unlikely/unlikely	3	3	35-54	female	secondary	2	urban	sometimes/usually/always	never	0	0		1	0	1.080615	1	0	1	0
448	2006	buying at least monthly	4	occasionally	no, never	no	no	very unlikely/unlikely	3	3	>=55	female	tertiary or above	2	urban	sometimes/usually/always	never	0	0		1	1	1.044129	0	1	0	1
449	2006	buying at least monthly	3	usually	no, never	no	yes	very unlikely/unlikely	3	2	>=55	female	primary or below	2	urban	sometimes/usually/always	never	0	0		1	0	1.044129	0	1	0	0
450	2006	buying at least monthly	5	occasionally	no, never	no	yes	very unlikely/unlikely	3	2	>=55	female	secondary	2	urban	sometimes/usually/always	never	0	0		0	1	1.044129	0	1	1	0
451	2006	buying at least monthly	5	yes, always	yes, always	no	yes	very unlikely/unlikely	3	2	35-54	male	secondary	2	urban	sometimes/usually/always	sometimes/usually/always	0	0		0	1	1.0372	1	0	1	0
452	2006	buying at least monthly	5	usually	no, never	no	yes	very unlikely/unlikely	3	2	>=55	female	primary or below	2	urban	sometimes/usually/always	never	0	0		0	1	1.044129	0	1	0	0
453	2006	buying at least monthly	5	occasionally	no, never	no	yes	very unlikely/unlikely	4	3	35-54	female	tertiary or above	2	urban	sometimes/usually/always	never	1	0		0	1	1.080615	1	0	0	1
454	2006	buying at least monthly	4	occasionally	no, never	no	yes	very unlikely/unlikely	3	2	>=55	male	secondary	2	urban	sometimes/usually/always	never	0	0		1	1	1.000714	0	1	1	0
455	2006	buying at least monthly	4	occasionally	yes, always	no	yes	very unlikely/unlikely	4	2	>=55	male	secondary	2	urban	sometimes/usually/always	sometimes/usually/always	1	0		1	1	1.000714	0	1	1	0
456	2006	buying at least monthly	5	usually	no, never	yes	yes	very unlikely/unlikely	3	3	>=55	male	secondary	2	urban	sometimes/usually/always	never	0	0		0	1	1.000714	0	1	1	0
457	2006	buying at least monthly	5	yes, always	no, never	no	yes	very unlikely/unlikely	3	3	>=55	female	secondary	2	urban	sometimes/usually/always	never	0	0		0	1	1.044129	0	1	1	0
458	2006	buying at least monthly	5	no, never	no, never	no	yes	very unlikely/unlikely	4	3	>=55	male	secondary	2	urban	never	never	1	0		0	1	1.000714	0	1	1	0
459	2006	buying at least monthly	4	yes, always	no, never	no	yes	very unlikely/unlikely	3	2	>=55	female	secondary	2	urban	sometimes/usually/always	never	0	0		1	1	1.044129	0	1	1	0
460	2006	buying at least monthly	4	no, never	no, never	no	yes	very unlikely/unlikely	2	2	>=55	male	primary or below	2	urban	never	never	0	0		1	1	1.000714	0	1	0	0
461	2006	buying at least monthly	4	occasionally	no, never	no	no	very unlikely/unlikely	2	3	>=55	male	secondary	2	urban	sometimes/usually/always	never	0	0		1	1	1.000714	0	1	1	0
462	2006	buying at least monthly	4	don't know (family buys)	no, never	no	yes	very unlikely/unlikely	3	3	35-54	female	secondary	2	urban		never	0	0		1	1	1.080615	1	0	1	0
463	2006	buying at least monthly	4	occasionally	occasionally	no	yes	very unlikely/unlikely	3	3	>=55	female	primary or below	2	urban	sometimes/usually/always	sometimes/usually/always	0	0		1	1	1.044129	0	1	0	0
464	2006	buying at least monthly	3	no, never	no, never	no	no	very unlikely/unlikely	3	3	35-54	female	secondary	2	urban	never	never	0	0		1	0	1.080615	1	0	1	0
465	2006	buying at least monthly	4	no, never	no, never	no	yes	very unlikely/unlikely	3	4	35-54	female	secondary	2	urban	never	never	0	1		1	1	1.080615	1	0	1	0
466	2006	buying at least monthly	3	occasionally	no, never	no	yes	likely/very likely	4	3	>=55	female	primary or below	2	urban	sometimes/usually/always	never	1	0		1	0	1.044129	0	1	0	0
467	2006	buying at least monthly	4	occasionally	no, never	no	no	very unlikely/unlikely	3	4	35-54	female	secondary	2	urban	sometimes/usually/always	never	0	1		1	1	1.080615	1	0	1	0
468	2006	buying at least monthly	4	yes, always	no, never	no	no	very unlikely/unlikely	4	4	>=55	male	primary or below	2	urban	sometimes/usually/always	never	1	1		1	1	1.000714	0	1	0	0
469	2006	buying at least monthly	4	occasionally	no, never	no	no	very unlikely/unlikely	4	3	35-54	female	secondary	2	urban	sometimes/usually/always	never	1	0		1	1	1.080615	1	0	1	0
470	2006	buying at least monthly	4	yes, always	no, never	no	yes	very unlikely/unlikely	3	4	35-54	female	secondary	2	urban	sometimes/usually/always	never	0	1		1	1	1.080615	1	0	1	0
471	2006	buying at least monthly	4	no, never	occasionally	no	no	very unlikely/unlikely	3	2	35-54	female	secondary	2	urban	never	sometimes/usually/always	0	0		1	1	1.080615	1	0	1	0
472	2006	buying at least monthly	3	no, never	yes, always	no	yes	very unlikely/unlikely	2	4	>=55	female	secondary	2	urban	never	sometimes/usually/always	0	1		1	0	1.044129	0	1	1	0
473	2006	buying at least monthly	6	no, never	no, never	no	no	very unlikely/unlikely	4	3	35-54	female	secondary	2	urban	never	never	1	0		0	1	1.080615	1	0	1	0
474	2006	buying at least monthly	3	don't know (family buys)	no, never	no	no	very unlikely/unlikely	4	4	35-54	male	secondary	2	urban		never	1	1		1	0	1.0372	1	0	1	0
475	2006	buying at least monthly	4	no, never	no, never	no	no	very unlikely/unlikely	4	4	35-54	female	secondary	2	urban	never	never	1	1		1	1	1.080615	1	0	1	0
476	2006	never or buy less than monthly	2	no, never	no, never	no	yes	very unlikely/unlikely	3	4	>=55	male	tertiary or above	2	urban	never	never	0	1		0	0	1.000714	0	1	0	1
477	2006	buying at least monthly	5	no, never	no, never	no	yes	very unlikely/unlikely	2	2	>=55	male	tertiary or above	2	urban	never	never	0	0		0	1	1.000714	0	1	0	1
478	2006	buying at least monthly	5	no, never	yes, always	yes	yes	very unlikely/unlikely	4	3	35-54	female	primary or below	2	urban	never	sometimes/usually/always	1	0		0	1	1.080615	1	0	0	0
479	2006	buying at least monthly	4	no, never	yes, always	no	no	very unlikely/unlikely	4	4	>=55	female	primary or below	2	urban	never	sometimes/usually/always	1	1		1	1	1.044129	0	1	0	0
480	2006	buying at least monthly	3	no, never	yes, always	no	yes	very unlikely/unlikely	3	4	>=55	female	secondary	2	urban	never	sometimes/usually/always	0	1		1	0	1.044129	0	1	1	0
481	2006	buying at least monthly	4	no, never	yes, always	no	yes	likely/very likely	3	4	>=55	female	tertiary or above	2	urban	never	sometimes/usually/always	0	1		1	1	1.044129	0	1	0	1
482	2006	buying at least monthly	3	no, never	yes, always	no	no	very unlikely/unlikely	2	3	>=55	male	secondary	2	urban	never	sometimes/usually/always	0	0		1	0	1.000714	0	1	1	0
483	2006	buying at least monthly	5	no, never	yes, always	no	no	very unlikely/unlikely	3	3	35-54	male	secondary	2	urban	never	sometimes/usually/always	0	0		0	1	1.0372	1	0	1	0
484	2006	buying at least monthly	3	no, never	yes, always	no	yes	very unlikely/unlikely	3	4	35-54	female	secondary	2	urban	never	sometimes/usually/always	0	1		1	0	1.080615	1	0	1	0
485	2006	buying at least monthly	4	no, never	yes, always	no	no	very unlikely/unlikely	3	3	35-54	female	secondary	2	urban	never	sometimes/usually/always	0	0		1	1	1.080615	1	0	1	0
486	2006	buying at least monthly	3	no, never	yes, always	no	yes	very unlikely/unlikely	4	4	35-54	female	secondary	2	urban	never	sometimes/usually/always	1	1		1	0	1.080615	1	0	1	0
487	2006	buying at least monthly	4	occasionally	yes, always	no	yes	likely/very likely	2	3	>=55	female	primary or below	2	urban	sometimes/usually/always	sometimes/usually/always	0	0		1	1	1.044129	0	1	0	0
488	2006	never or buy less than monthly	2	no, never	yes, always	no	no	likely/very likely	4	4	>=55	female	primary or below	2	urban	never	sometimes/usually/always	1	1		0	0	1.044129	0	1	0	0
489	2006	buying at least monthly	3	occasionally	yes, always	no	yes	very unlikely/unlikely	4	4	35-54	female	secondary	2	urban	sometimes/usually/always	sometimes/usually/always	1	1		1	0	1.080615	1	0	1	0
490	2006	buying at least monthly	3	no, never	yes, always	no	yes	likely/very likely	4	2	>=55	female	secondary	2	urban	never	sometimes/usually/always	1	0		1	0	1.044129	0	1	1	0
491	2006	buying at least monthly	3	no, never	yes, always	no	yes	very unlikely/unlikely	4	2	35-54	female	secondary	2	urban	never	sometimes/usually/always	1	0		1	0	1.080615	1	0	1	0
492	2006	buying at least monthly	5	no, never	no, never	no	yes	very unlikely/unlikely	4	4	>=55	female	secondary	2	urban	never	never	1	1		0	1	1.044129	0	1	1	0
493	2006	buying at least monthly	4	no, never	no, never	no	yes	very unlikely/unlikely	3	4	35-54	female	secondary	2	urban	never	never	0	1		1	1	1.080615	1	0	1	0
494	2006	buying at least monthly	5	no, never	no, never	no	no	very unlikely/unlikely	2	3	>=55	male	primary or below	2	urban	never	never	0	0		0	1	1.000714	0	1	0	0
495	2006	buying at least monthly	4	no, never	occasionally	no	no	very unlikely/unlikely	3	4	35-54	female	secondary	2	urban	never	sometimes/usually/always	0	1		1	1	1.080615	1	0	1	0
496	2006	buying at least monthly	4	no, never	no, never	no	yes	very unlikely/unlikely	3	3	35-54	female	secondary	2	urban	never	never	0	0		1	1	1.080615	1	0	1	0
497	2006	buying at least monthly	5	no, never	usually	no	no	very unlikely/unlikely	3	2	>=55	female	primary or below	2	urban	never	sometimes/usually/always	0	0		0	1	1.044129	0	1	0	0
498	2006	never or buy less than monthly	2	usually	no, never	no	no	very unlikely/unlikely	3	4	>=55	male	secondary	2	urban	sometimes/usually/always	never	0	1		0	0	1.000714	0	1	1	0
499	2006	buying at least monthly	5	usually	no, never	no	no	very unlikely/unlikely	3	4	>=55	female	primary or below	2	urban	sometimes/usually/always	never	0	1		0	1	1.044129	0	1	0	0
500	2006	buying at least monthly	3	occasionally	occasionally	no	yes	very unlikely/unlikely	4	4	>=55	male	secondary	2	urban	sometimes/usually/always	sometimes/usually/always	1	1		1	0	1.000714	0	1	1	0
501	2006	buying at least monthly	4	no, never	no, never	no	no	very unlikely/unlikely	3	3	>=55	female	secondary	2	urban	never	never	0	0		1	1	1.044129	0	1	1	0
502	2006	buying at least monthly	5	yes, always	no, never	no	yes	very unlikely/unlikely	3	3	>=55	female	secondary	2	urban	sometimes/usually/always	never	0	0		0	1	1.044129	0	1	1	0
503	2006	never or buy less than monthly	2	occasionally	occasionally	no	no	very unlikely/unlikely	3	2	35-54	female	primary or below	2	urban	sometimes/usually/always	sometimes/usually/always	0	0		0	0	1.080615	1	0	0	0
504	2006	buying at least monthly	4	occasionally	no, never	no	no	likely/very likely	3	4	>=55	female	secondary	2	urban	sometimes/usually/always	never	0	1		1	1	1.044129	0	1	1	0
505	2006	buying at least monthly	3	no, never	no, never	no	no	very unlikely/unlikely	3	2	>=55	male	secondary	2	urban	never	never	0	0		1	0	1.000714	0	1	1	0
506	2006	buying at least monthly	4	no, never	no, never	no	no	likely/very likely	4	3	>=55	male	secondary	2	urban	never	never	1	0		1	1	1.000714	0	1	1	0
507	2006	buying at least monthly	4	occasionally	no, never	no	yes	likely/very likely	3	4	35-54	female	primary or below	2	urban	sometimes/usually/always	never	0	1		1	1	1.080615	1	0	0	0
508	2006	buying at least monthly	5	usually	occasionally	no	no	very unlikely/unlikely	2	3	18-34	female	secondary	2	urban	sometimes/usually/always	sometimes/usually/always	0	0		0	1	1.117101	0	0	1	0
509	2006	buying at least monthly	4	no, never	no, never	no	no	very unlikely/unlikely	3	4	35-54	male	secondary	2	urban	never	never	0	1		1	1	1.0372	1	0	1	0
510	2006	buying at least monthly	3	occasionally	no, never	yes	yes	very unlikely/unlikely	2	4	18-34	male	secondary	2	urban	sometimes/usually/always	never	0	1		1	0	1.073686	0	0	1	0
511	2006	buying at least monthly	3	occasionally	occasionally	no	no	very unlikely/unlikely	3	3	35-54	male	secondary	2	urban	sometimes/usually/always	sometimes/usually/always	0	0		1	0	1.0372	1	0	1	0
512	2006	buying at least monthly	4	usually	occasionally	no	no	very unlikely/unlikely	3	4	18-34	male	secondary	married or formerly married	urban	sometimes/usually/always	sometimes/usually/always	0	1		1	1	1.073686	0	0	1	0
513	2006	buying at least monthly	4	usually	occasionally	no	no	very unlikely/unlikely	4	4	35-54	male	secondary	2	urban	sometimes/usually/always	sometimes/usually/always	1	1		1	1	1.0372	1	0	1	0
514	2006	buying at least monthly	4	usually	occasionally	no	no	very unlikely/unlikely	4	4	35-54	male	secondary	2	urban	sometimes/usually/always	sometimes/usually/always	1	1		1	1	1.0372	1	0	1	0
515	2006	buying at least monthly	4	usually	occasionally	no	no	very unlikely/unlikely	3	3	35-54	male	secondary	2	urban	sometimes/usually/always	sometimes/usually/always	0	0		1	1	1.0372	1	0	1	0
516	2006	buying at least monthly	4	no, never	no, never	no	no	very unlikely/unlikely	2	3	35-54	female	tertiary or above	2	urban	never	never	0	0		1	1	1.080615	1	0	0	1
517	2006	never or buy less than monthly	1	occasionally	no, never	yes	yes	very unlikely/unlikely	4	3	35-54	male	secondary	2	urban	sometimes/usually/always	never	1	0		0	0	1.0372	1	0	1	0
518	2006	never or buy less than monthly	1	usually	occasionally	no	no	very unlikely/unlikely	4	3	>=55	female	secondary	2	urban	sometimes/usually/always	sometimes/usually/always	1	0		0	0	1.044129	0	1	1	0
519	2006	never or buy less than monthly	1	usually	occasionally	no	no	very unlikely/unlikely	4	4	18-34	female	secondary	2	urban	sometimes/usually/always	sometimes/usually/always	1	1		0	0	1.117101	0	0	1	0
520	2006	buying at least monthly	4	usually	occasionally	no	no	very unlikely/unlikely	4	3	18-34	male	secondary	2	urban	sometimes/usually/always	sometimes/usually/always	1	0		1	1	1.073686	0	0	1	0
521	2006	never or buy less than monthly	2	occasionally	no, never	yes	yes	very unlikely/unlikely	4	3	18-34	female	secondary	2	urban	sometimes/usually/always	never	1	0		0	0	1.117101	0	0	1	0
522	2006	never or buy less than monthly	888	n/a	n/a	yes	no	very unlikely/unlikely	4	4	35-54	female	secondary	2	urban			1	1		0	0	1.080615	1	0	1	0
523	2006	never or buy less than monthly	2	no, never	no, never	no	yes	very unlikely/unlikely	4	3	35-54	female	secondary	2	urban	never	never	1	0		0	0	1.080615	1	0	1	0
524	2006	buying at least monthly	4	no, never	no, never	yes	yes	very unlikely/unlikely	3	4	35-54	female	tertiary or above	2	urban	never	never	0	1		1	1	1.080615	1	0	0	1
525	2006	never or buy less than monthly	888	n/a	n/a	no	no	very unlikely/unlikely	2	2	35-54	female	secondary	2	urban			0	0		0	0	1.080615	1	0	1	0
526	2006	never or buy less than monthly	2	occasionally	occasionally	no	yes	very unlikely/unlikely	4	3	35-54	female	secondary	2	urban	sometimes/usually/always	sometimes/usually/always	1	0		0	0	1.080615	1	0	1	0
527	2006	buying at least monthly	4	no, never	no, never	no	no	likely/very likely	3	3	35-54	male	secondary	2	urban	never	never	0	0		1	1	1.0372	1	0	1	0
528	2006	never or buy less than monthly	2	no, never	no, never	no	yes	very unlikely/unlikely	4	4	35-54	female	secondary	2	urban	never	never	1	1		0	0	1.080615	1	0	1	0
529	2006	buying at least monthly	4	yes, always	occasionally	no	yes	very unlikely/unlikely	3	4	18-34	female	secondary	2	urban	sometimes/usually/always	sometimes/usually/always	0	1		1	1	1.117101	0	0	1	0
530	2006	buying at least monthly	3	yes, always	occasionally	no	no	very unlikely/unlikely	3	2	35-54	female	secondary	2	urban	sometimes/usually/always	sometimes/usually/always	0	0		1	0	1.080615	1	0	1	0
531	2006	buying at least monthly	3	yes, always	occasionally	yes	no	very unlikely/unlikely	3	2	35-54	female	primary or below	2	urban	sometimes/usually/always	sometimes/usually/always	0	0		1	0	1.080615	1	0	0	0
532	2006	buying at least monthly	4	yes, always	occasionally	no	yes	very unlikely/unlikely	3	2	35-54	female	secondary	2	urban	sometimes/usually/always	sometimes/usually/always	0	0		1	1	1.080615	1	0	1	0
533	2006	buying at least monthly	3	yes, always	occasionally	no	no	likely/very likely	3	2	18-34	male	secondary	married or formerly married	urban	sometimes/usually/always	sometimes/usually/always	0	0		1	0	1.073686	0	0	1	0
534	2006	buying at least monthly	3	no, never	occasionally	no	no	likely/very likely	3	4	35-54	female	secondary	2	urban	never	sometimes/usually/always	0	1		1	0	1.080615	1	0	1	0
535	2006	buying at least monthly	4	occasionally	occasionally	yes	yes	very unlikely/unlikely	4	3	18-34	male	secondary	2	urban	sometimes/usually/always	sometimes/usually/always	1	0		1	1	1.073686	0	0	1	0
536	2006	buying at least monthly	3	no, never	no, never	no	yes	very unlikely/unlikely	3	4	18-34	female	secondary	2	urban	never	never	0	1		1	0	1.117101	0	0	1	0
537	2006	buying at least monthly	4	no, never	no, never	no	yes	very unlikely/unlikely	4	4	18-34	female	secondary	married or formerly married	urban	never	never	1	1		1	1	1.117101	0	0	1	0
538	2006	buying at least monthly	3	occasionally	occasionally	no	no	very unlikely/unlikely	4	4	18-34	male	secondary	married or formerly married	urban	sometimes/usually/always	sometimes/usually/always	1	1		1	0	1.073686	0	0	1	0
539	2006	buying at least monthly	6	occasionally	no, never	no	no	very unlikely/unlikely	4	4	18-34	male	secondary	2	urban	sometimes/usually/always	never	1	1		0	1	1.073686	0	0	1	0
540	2006	buying at least monthly	5	no, never	no, never	no	no	very unlikely/unlikely	4	3	18-34	male	secondary	2	urban	never	never	1	0		0	1	1.073686	0	0	1	0
541	2006	buying at least monthly	6	no, never	no, never	no	no	very unlikely/unlikely	3	4	35-54	female	secondary	2	urban	never	never	0	1		0	1	1.080615	1	0	1	0
542	2006	buying at least monthly	5	yes, always	yes, always	no	yes	likely/very likely	4	4	35-54	male	secondary	2	urban	sometimes/usually/always	sometimes/usually/always	1	1		0	1	1.0372	1	0	1	0
543	2006	never or buy less than monthly	888	n/a	n/a	no	no	very unlikely/unlikely	4	2	35-54	male	secondary	2	urban			1	0		0	0	1.0372	1	0	1	0
544	2006	buying at least monthly	4	no, never	no, never	no	yes	likely/very likely	4	3	18-34	male	secondary	married or formerly married	urban	never	never	1	0		1	1	1.073686	0	0	1	0
545	2006	buying at least monthly	4	no, never	no, never	no	yes	very unlikely/unlikely	4	4	35-54	female	secondary	2	urban	never	never	1	1		1	1	1.080615	1	0	1	0
546	2006	buying at least monthly	3	no, never	yes, always	no	no	very unlikely/unlikely	2	4	35-54	male	primary or below	2	urban	never	sometimes/usually/always	0	1		1	0	1.0372	1	0	0	0
547	2006	never or buy less than monthly	888	n/a	n/a	no	no	very unlikely/unlikely	4	4	18-34	male	secondary	2	urban			1	1		0	0	1.073686	0	0	1	0
548	2006	buying at least monthly	6	don't know (family buys)	no, never	no	yes	likely/very likely	2	2	18-34	male	secondary	2	urban		never	0	0		0	1	1.073686	0	0	1	0
549	2006	buying at least monthly	3	occasionally	no, never	no	no	likely/very likely	2	4	35-54	male	secondary	2	urban	sometimes/usually/always	never	0	1		1	0	1.0372	1	0	1	0
550	2006	buying at least monthly	3	no, never	no, never	no	yes	very unlikely/unlikely	4	4	18-34	female	secondary	married or formerly married	urban	never	never	1	1		1	0	1.117101	0	0	1	0
551	2006	buying at least monthly	3	occasionally	occasionally	yes	yes	very unlikely/unlikely	2	4	35-54	male	secondary	2	urban	sometimes/usually/always	sometimes/usually/always	0	1		1	0	1.0372	1	0	1	0
552	2006	never or buy less than monthly	2	yes, always	occasionally	no	no	very unlikely/unlikely	2	4	18-34	male	tertiary or above	married or formerly married	urban	sometimes/usually/always	sometimes/usually/always	0	1		0	0	1.073686	0	0	0	1
553	2006	buying at least monthly	4	no, never	no, never	no	yes	very unlikely/unlikely	2	4	18-34	male	secondary	2	urban	never	never	0	1		1	1	1.073686	0	0	1	0
554	2006	never or buy less than monthly	2	don't know (family buys)	no, never	no	yes	very unlikely/unlikely	4	4	18-34	male	tertiary or above	married or formerly married	urban		never	1	1		0	0	1.073686	0	0	0	1
555	2006	buying at least monthly	3	occasionally	occasionally	no	yes	likely/very likely	4	4	35-54	male	tertiary or above	2	urban	sometimes/usually/always	sometimes/usually/always	1	1		1	0	1.0372	1	0	0	1
556	2006	buying at least monthly	5	no, never	no, never	no	no	likely/very likely	3	4	18-34	male	secondary	2	urban	never	never	0	1		0	1	1.073686	0	0	1	0
557	2006	buying at least monthly	5	no, never	no, never	no	yes	likely/very likely	3	2	18-34	male	secondary	married or formerly married	urban	never	never	0	0		0	1	1.073686	0	0	1	0
558	2006	buying at least monthly	5	no, never	occasionally	no	yes	very unlikely/unlikely	4	4	>=55	male	secondary	2	urban	never	sometimes/usually/always	1	1		0	1	1.000714	0	1	1	0
559	2006	buying at least monthly	3	no, never	no, never	no	no	very unlikely/unlikely	3	2	35-54	male	secondary	2	urban	never	never	0	0		1	0	1.0372	1	0	1	0
560	2006	buying at least monthly	3	don't know (family buys)	no, never	no	yes	very unlikely/unlikely	2	2	35-54	male	secondary	2	urban		never	0	0		1	0	1.0372	1	0	1	0
561	2006	buying at least monthly	6	occasionally	no, never	no	yes	likely/very likely	4	4	18-34	female	secondary	2	urban	sometimes/usually/always	never	1	1		0	1	1.117101	0	0	1	0
562	2006	buying at least monthly	3	no, never	no, never	no	yes	very unlikely/unlikely	4	5	35-54	male	secondary	2	urban	never	never	1	1		1	0	1.0372	1	0	1	0
563	2006	buying at least monthly	5	no, never	no, never	no	yes	very unlikely/unlikely	3	3	35-54	female	secondary	2	urban	never	never	0	0		0	1	1.080615	1	0	1	0
564	2006	never or buy less than monthly	1	don't know (family buys)	yes, always	no	yes	very unlikely/unlikely	4	3	18-34	female	tertiary or above	married or formerly married	urban		sometimes/usually/always	1	0		0	0	1.117101	0	0	0	1
565	2006	buying at least monthly	4	don't know (family buys)	no, never	no	yes	likely/very likely	3	3	35-54	female	secondary	2	urban		never	0	0		1	1	1.080615	1	0	1	0
566	2006	buying at least monthly	3	don't know (family buys)	no, never	no	yes	very unlikely/unlikely	2	4	35-54	female	secondary	2	urban		never	0	1		1	0	1.080615	1	0	1	0
567	2006	buying at least monthly	5	no, never	occasionally	no	yes	very unlikely/unlikely	4	2	35-54	female	secondary	2	urban	never	sometimes/usually/always	1	0		0	1	1.080615	1	0	1	0
568	2006	never or buy less than monthly	1	no, never	no, never	no	yes	likely/very likely	4	5	18-34	female	tertiary or above	married or formerly married	urban	never	never	1	1		0	0	1.117101	0	0	0	1
569	2006	buying at least monthly	4	occasionally	no, never	yes	yes	very unlikely/unlikely	4	4	18-34	female	secondary	2	urban	sometimes/usually/always	never	1	1		1	1	1.117101	0	0	1	0
570	2006	never or buy less than monthly	2	no, never	no, never	no	no	very unlikely/unlikely	4	3	35-54	female	secondary	2	urban	never	never	1	0		0	0	1.080615	1	0	1	0
571	2006	buying at least monthly	6	don't know (family buys)	no, never	no	no	very unlikely/unlikely	3	2	18-34	female	tertiary or above	married or formerly married	urban		never	0	0		0	1	1.117101	0	0	0	1
572	2006	buying at least monthly	3	don't know (family buys)	don't know (family buys)	no	yes	very unlikely/unlikely	4	4	35-54	male	tertiary or above	2	urban			1	1		1	0	1.0372	1	0	0	1
573	2006	buying at least monthly	5	no, never	no, never	no	no	very unlikely/unlikely	3	2		male	secondary	married or formerly married	urban	never	never	0	0		0	1	1.041846			1	0
574	2006	buying at least monthly	3	no, never	no, never	no	yes	likely/very likely	3	2	18-34	male	secondary	married or formerly married	urban	never	never	0	0		1	0	1.073686	0	0	1	0
575	2006	buying at least monthly	3	no, never	no, never	no	no	very unlikely/unlikely	3	3	18-34	male	secondary	married or formerly married	urban	never	never	0	0		1	0	1.073686	0	0	1	0
576	2006	never or buy less than monthly	888	n/a	n/a	no	no	likely/very likely	3	4	18-34	male	secondary	married or formerly married	urban			0	1		0	0	1.073686	0	0	1	0
577	2006	buying at least monthly	4	no, never	no, never	no	no	very unlikely/unlikely	2	2	18-34	male	tertiary or above	married or formerly married	urban	never	never	0	0		1	1	1.073686	0	0	0	1
578	2006	buying at least monthly	3	don't know (family buys)	no, never	no	yes	likely/very likely	3	3	18-34	female	secondary	2	urban		never	0	0		1	0	1.117101	0	0	1	0
579	2006	buying at least monthly	6	no, never	occasionally	no	yes	very unlikely/unlikely	3	4	18-34	female	secondary	2	urban	never	sometimes/usually/always	0	1		0	1	1.117101	0	0	1	0
580	2006	buying at least monthly	3	don't know (family buys)	no, never	no	yes	likely/very likely	3	3	18-34	male	secondary	married or formerly married	urban		never	0	0		1	0	1.073686	0	0	1	0
581	2006	buying at least monthly	5	don't know (family buys)	usually	no	yes	very unlikely/unlikely	3	4	35-54	female	secondary	2	urban		sometimes/usually/always	0	1		0	1	1.080615	1	0	1	0
582	2006	buying at least monthly	5	don't know (family buys)	no, never	no	no	very unlikely/unlikely	4	2	35-54	female	secondary	2	urban		never	1	0		0	1	1.080615	1	0	1	0
583	2006	never or buy less than monthly	1	don't know (family buys)	don't know (family buys)	no	no	very unlikely/unlikely	2	2	35-54	female	secondary	2	urban			0	0		0	0	1.080615	1	0	1	0
584	2006	never or buy less than monthly	2	don't know (family buys)	usually	no	no	very unlikely/unlikely	2	2	18-34	male	secondary	married or formerly married	urban		sometimes/usually/always	0	0		0	0	1.073686	0	0	1	0
585	2006	buying at least monthly	3	no, never	no, never	no	yes	very unlikely/unlikely	4	2	35-54	male	secondary	married or formerly married	urban	never	never	1	0		1	0	1.0372	1	0	1	0
586	2006	buying at least monthly	4	no, never	no, never	no	no	likely/very likely	2	2	35-54	female	secondary	2	urban	never	never	0	0		1	1	1.080615	1	0	1	0
587	2006	buying at least monthly	3	no, never	no, never	no	yes	likely/very likely	3	4	35-54	female	secondary	2	urban	never	never	0	1		1	0	1.080615	1	0	1	0
588	2006	buying at least monthly	3	no, never	no, never	no	yes	very unlikely/unlikely	4	4	35-54	female	secondary	2	urban	never	never	1	1		1	0	1.080615	1	0	1	0
589	2006	buying at least monthly	3	occasionally	no, never	no	yes	likely/very likely	4	3	35-54	male	secondary	2	urban	sometimes/usually/always	never	1	0		1	0	1.0372	1	0	1	0
590	2006	buying at least monthly	5	yes, always	no, never	no	yes	very unlikely/unlikely	2	3	18-34	male	secondary	2	urban	sometimes/usually/always	never	0	0		0	1	1.073686	0	0	1	0
591	2006	buying at least monthly	4	occasionally	occasionally	yes	yes	very unlikely/unlikely	3	5	35-54	male	secondary	2	urban	sometimes/usually/always	sometimes/usually/always	0	1		1	1	1.0372	1	0	1	0
592	2006	buying at least monthly	7	occasionally	no, never	no	yes	very unlikely/unlikely	777	4	35-54	male	tertiary or above	2	urban	sometimes/usually/always	never		1		0	1	1.0372	1	0	0	1
593	2006	never or buy less than monthly	2	no, never	no, never	yes	yes	very unlikely/unlikely	3	3	35-54	male	secondary	2	urban	never	never	0	0		0	0	1.0372	1	0	1	0
594	2006	never or buy less than monthly	2	no, never	no, never	yes	yes	very unlikely/unlikely	3	3	35-54	male	secondary	2	urban	never	never	0	0		0	0	1.0372	1	0	1	0
595	2006	buying at least monthly	3	no, never	no, never	yes	yes	very unlikely/unlikely	4	3	18-34	male	secondary	married or formerly married	urban	never	never	1	0		1	0	1.073686	0	0	1	0
596	2006	buying at least monthly	3	occasionally	no, never	no	no	very unlikely/unlikely	4	3	18-34	male	secondary	married or formerly married	urban	sometimes/usually/always	never	1	0		1	0	1.073686	0	0	1	0
597	2006	buying at least monthly	5	yes, always	no, never	no	yes	very unlikely/unlikely	3	2	35-54	male	secondary	2	urban	sometimes/usually/always	never	0	0		0	1	1.0372	1	0	1	0
598	2006	buying at least monthly	6	no, never	no, never	yes	no	very unlikely/unlikely	3	2	35-54	male	secondary	2	urban	never	never	0	0		0	1	1.0372	1	0	1	0
599	2006	buying at least monthly	4	usually	no, never	no	yes	very unlikely/unlikely	3	3	35-54	male	primary or below	2	urban	sometimes/usually/always	never	0	0		1	1	1.0372	1	0	0	0
600	2006	buying at least monthly	4	occasionally	no, never	no	yes	very unlikely/unlikely	3	2	35-54	male	secondary	2	urban	sometimes/usually/always	never	0	0		1	1	1.0372	1	0	1	0
601	2006	never or buy less than monthly	2	occasionally	no, never	no	yes	very unlikely/unlikely	3	4	35-54	male	secondary	2	urban	sometimes/usually/always	never	0	1		0	0	1.0372	1	0	1	0
602	2006	buying at least monthly	4	occasionally	no, never	no	yes	very unlikely/unlikely	3	2	18-34	male	secondary	married or formerly married	urban	sometimes/usually/always	never	0	0		1	1	1.073686	0	0	1	0
603	2006	buying at least monthly	4	occasionally	yes, always	no	no	very unlikely/unlikely	4	4	35-54	male	secondary	2	urban	sometimes/usually/always	sometimes/usually/always	1	1		1	1	1.0372	1	0	1	0
604	2006	buying at least monthly	5	occasionally	no, never	no	no	very unlikely/unlikely	3	2	35-54	male	secondary	2	urban	sometimes/usually/always	never	0	0		0	1	1.0372	1	0	1	0
605	2006	never or buy less than monthly	1	occasionally	no, never	no	no	very unlikely/unlikely	3	3	18-34	male	primary or below	married or formerly married	urban	sometimes/usually/always	never	0	0		0	0	1.073686	0	0	0	0
606	2006	buying at least monthly	4	no, never	no, never	no	yes	likely/very likely	4	4	35-54	male	secondary	2	urban	never	never	1	1		1	1	1.0372	1	0	1	0
607	2006	buying at least monthly	3	occasionally	usually	no	yes	very unlikely/unlikely	4	4	35-54	male	secondary	2	urban	sometimes/usually/always	sometimes/usually/always	1	1		1	0	1.0372	1	0	1	0
608	2006	buying at least monthly	4	no, never	no, never	yes	no	very unlikely/unlikely	3	2	35-54	male	tertiary or above	2	urban	never	never	0	0		1	1	1.0372	1	0	0	1
609	2006	never or buy less than monthly	1	occasionally	occasionally	yes	yes	very unlikely/unlikely	5	3	18-34	female	secondary	married or formerly married	urban	sometimes/usually/always	sometimes/usually/always	1	0		0	0	1.117101	0	0	1	0
610	2006	buying at least monthly	3	usually	no, never	yes	no	very unlikely/unlikely	3	3	35-54	male	secondary	2	urban	sometimes/usually/always	never	0	0		1	0	1.0372	1	0	1	0
611	2006	never or buy less than monthly	1	don't know (family buys)	occasionally	yes	yes	very unlikely/unlikely	3	4	18-34	female	secondary	married or formerly married	urban		sometimes/usually/always	0	1		0	0	1.117101	0	0	1	0
612	2006	buying at least monthly	3	no, never	no, never	no	yes	very unlikely/unlikely	3	3	35-54	female	tertiary or above	2	urban	never	never	0	0		1	0	1.080615	1	0	0	1
613	2006	never or buy less than monthly	2	usually	usually	no	yes	very unlikely/unlikely	2	3	18-34	male	tertiary or above	married or formerly married	urban	sometimes/usually/always	sometimes/usually/always	0	0		0	0	1.073686	0	0	0	1
614	2006	buying at least monthly	3	yes, always	usually	no	yes	very unlikely/unlikely	4	3	35-54	male	secondary	2	urban	sometimes/usually/always	sometimes/usually/always	1	0		1	0	1.0372	1	0	1	0
615	2006	never or buy less than monthly	2	no, never	no, never	no	yes	very unlikely/unlikely	3	2	35-54	male	secondary	2	urban	never	never	0	0		0	0	1.0372	1	0	1	0
616	2006	buying at least monthly	6	no, never	no, never	yes	no	likely/very likely	4	3	35-54	female	secondary	2	urban	never	never	1	0		0	1	1.080615	1	0	1	0
617	2006	buying at least monthly	5	occasionally	usually	no	no	very unlikely/unlikely	3	3	35-54	male	tertiary or above	married or formerly married	urban	sometimes/usually/always	sometimes/usually/always	0	0		0	1	1.0372	1	0	0	1
618	2006	never or buy less than monthly	888	n/a	n/a	no	no	very unlikely/unlikely	5	4	18-34	male	tertiary or above	married or formerly married	urban			1	1		0	0	1.073686	0	0	0	1
619	2006	buying at least monthly	4	no, never	no, never	no	no	very unlikely/unlikely	4	4	35-54	male	secondary	2	urban	never	never	1	1		1	1	1.0372	1	0	1	0
620	2006	buying at least monthly	4	occasionally	occasionally	no	no	very unlikely/unlikely	2	4	18-34	male	secondary	2	urban	sometimes/usually/always	sometimes/usually/always	0	1		1	1	1.073686	0	0	1	0
621	2006	buying at least monthly	4	occasionally	occasionally	no	yes	likely/very likely	4	3	35-54	male	secondary	2	urban	sometimes/usually/always	sometimes/usually/always	1	0		1	1	1.0372	1	0	1	0
622	2006	buying at least monthly	4	occasionally	occasionally	no	no	very unlikely/unlikely	4	2	35-54	male	secondary	2	urban	sometimes/usually/always	sometimes/usually/always	1	0		1	1	1.0372	1	0	1	0
623	2006	buying at least monthly	5	no, never	no, never	no	no	very unlikely/unlikely	1	3	18-34	male	tertiary or above	married or formerly married	urban	never	never	0	0		0	1	1.073686	0	0	0	1
624	2006	never or buy less than monthly	1	no, never	no, never	no	no	very unlikely/unlikely	3	5	35-54	male	tertiary or above	2	urban	never	never	0	1		0	0	1.0372	1	0	0	1
625	2006	buying at least monthly	4	usually	no, never	yes	no	likely/very likely	4	4	18-34	female	tertiary or above	2	urban	sometimes/usually/always	never	1	1		1	1	1.117101	0	0	0	1
626	2006	buying at least monthly	4	yes, always	usually	no	no	very unlikely/unlikely	2	1	35-54	male	tertiary or above	2	urban	sometimes/usually/always	sometimes/usually/always	0	0		1	1	1.0372	1	0	0	1
627	2006	never or buy less than monthly	1	no, never	usually	no	yes	very unlikely/unlikely	5	2	35-54	male	secondary	2	urban	never	sometimes/usually/always	1	0		0	0	1.0372	1	0	1	0
628	2006	buying at least monthly	5	yes, always	occasionally	no	no	very unlikely/unlikely	4	4	35-54	female	secondary	2	urban	sometimes/usually/always	sometimes/usually/always	1	1		0	1	1.080615	1	0	1	0
629	2006	buying at least monthly	3	yes, always	no, never	yes	yes	very unlikely/unlikely	4	3	35-54	male	secondary	2	urban	sometimes/usually/always	never	1	0		1	0	1.0372	1	0	1	0
630	2006	buying at least monthly	3	yes, always	occasionally	no	yes	very unlikely/unlikely	2	3	18-34	male	primary or below	married or formerly married	urban	sometimes/usually/always	sometimes/usually/always	0	0		1	0	1.073686	0	0	0	0
631	2006	buying at least monthly	3	no, never	no, never	no	yes	very unlikely/unlikely	3	2	35-54	male	tertiary or above	2	urban	never	never	0	0		1	0	1.0372	1	0	0	1
632	2006	buying at least monthly	5	yes, always	no, never	no	no	very unlikely/unlikely	4	4	35-54	male	secondary	2	urban	sometimes/usually/always	never	1	1		0	1	1.0372	1	0	1	0
633	2006	buying at least monthly	3	usually	no, never	yes	no	very unlikely/unlikely	3	3	35-54	male	tertiary or above	2	urban	sometimes/usually/always	never	0	0		1	0	1.0372	1	0	0	1
634	2006	never or buy less than monthly	1	no, never	no, never	yes	yes	very unlikely/unlikely	2	2	35-54	male	secondary	2	urban	never	never	0	0		0	0	1.0372	1	0	1	0
635	2006	buying at least monthly	3	no, never	no, never	no	yes	very unlikely/unlikely	3	4	35-54	male	secondary	2	urban	never	never	0	1		1	0	1.0372	1	0	1	0
636	2006	never or buy less than monthly	888	n/a	n/a	no	no	very unlikely/unlikely	4	3	18-34	male	tertiary or above	married or formerly married	urban			1	0		0	0	1.073686	0	0	0	1
637	2006	buying at least monthly	4	usually	occasionally	no	yes	very unlikely/unlikely	2	3	18-34	male	tertiary or above	married or formerly married	urban	sometimes/usually/always	sometimes/usually/always	0	0		1	1	1.073686	0	0	0	1
638	2006	buying at least monthly	5	occasionally	no, never	no	yes	very unlikely/unlikely	4	4	35-54	male	secondary	2	urban	sometimes/usually/always	never	1	1		0	1	1.0372	1	0	1	0
639	2006	buying at least monthly	4	yes, always	usually	no	yes	very unlikely/unlikely	3	4	18-34	male	tertiary or above	married or formerly married	urban	sometimes/usually/always	sometimes/usually/always	0	1		1	1	1.073686	0	0	0	1
640	2006	never or buy less than monthly	2	don't know (family buys)	no, never	yes	yes	very unlikely/unlikely	4	4	18-34	female	secondary	married or formerly married	urban		never	1	1		0	0	1.117101	0	0	1	0
641	2006	never or buy less than monthly	1	don't know (family buys)	occasionally	yes	yes	likely/very likely	1	4	18-34	female	secondary	married or formerly married	urban		sometimes/usually/always	0	1		0	0	1.117101	0	0	1	0
642	2006	buying at least monthly	3	yes, always	don't know (family buys)	yes	yes	very unlikely/unlikely	4	5	18-34	female	secondary	married or formerly married	urban	sometimes/usually/always		1	1		1	0	1.117101	0	0	1	0
643	2006	never or buy less than monthly	1	occasionally	no, never	yes	no	very unlikely/unlikely	4	3	18-34	female	secondary	married or formerly married	urban	sometimes/usually/always	never	1	0		0	0	1.117101	0	0	1	0
644	2006	never or buy less than monthly	2	no, never	no, never	yes	yes	very unlikely/unlikely	2	5	18-34	male	secondary	married or formerly married	urban	never	never	0	1		0	0	1.073686	0	0	1	0
645	2006	never or buy less than monthly	1	don't know (family buys)	don't know (family buys)	yes	yes	likely/very likely	4	3	18-34	female	secondary	married or formerly married	urban			1	0		0	0	1.117101	0	0	1	0
646	2006	never or buy less than monthly	1	occasionally	occasionally	yes	yes	very unlikely/unlikely	5	5	18-34	female	secondary	married or formerly married	urban	sometimes/usually/always	sometimes/usually/always	1	1		0	0	1.117101	0	0	1	0
647	2006	never or buy less than monthly	2	don't know (family buys)	don't know (family buys)	yes	no	very unlikely/unlikely	4	3	18-34	female	secondary	married or formerly married	urban			1	0		0	0	1.117101	0	0	1	0
648	2006	never or buy less than monthly	1	no, never	no, never	yes	no	very unlikely/unlikely	4	4	18-34	male	secondary	married or formerly married	urban	never	never	1	1		0	0	1.073686	0	0	1	0
649	2006	never or buy less than monthly	2	no, never	occasionally	yes	yes	very unlikely/unlikely	3	3	18-34	female	secondary	married or formerly married	urban	never	sometimes/usually/always	0	0		0	0	1.117101	0	0	1	0
650	2006	never or buy less than monthly	2	occasionally	occasionally	yes	yes	very unlikely/unlikely	3	2	18-34	female	secondary	married or formerly married	urban	sometimes/usually/always	sometimes/usually/always	0	0		0	0	1.117101	0	0	1	0
651	2006	never or buy less than monthly	2	usually	occasionally	yes	yes	very unlikely/unlikely	4	5	18-34	female	secondary	married or formerly married	urban	sometimes/usually/always	sometimes/usually/always	1	1		0	0	1.117101	0	0	1	0
652	2006	never or buy less than monthly	1	occasionally	yes, always	yes	yes	very unlikely/unlikely	3	2	18-34	female	secondary	married or formerly married	urban	sometimes/usually/always	sometimes/usually/always	0	0		0	0	1.117101	0	0	1	0
653	2006	never or buy less than monthly	2	occasionally	usually	yes	yes	very unlikely/unlikely	3	4	18-34	female	secondary	married or formerly married	urban	sometimes/usually/always	sometimes/usually/always	0	1		0	0	1.117101	0	0	1	0
654	2006	never or buy less than monthly	1	occasionally	occasionally	yes	no	very unlikely/unlikely	4	3	18-34	female	secondary	married or formerly married	urban	sometimes/usually/always	sometimes/usually/always	1	0		0	0	1.117101	0	0	1	0
655	2006	never or buy less than monthly	2	don't know (family buys)	don't know (family buys)	yes	yes	very unlikely/unlikely	3	5	18-34	female	secondary	married or formerly married	urban			0	1		0	0	1.117101	0	0	1	0
656	2006	buying at least monthly	3	yes, always	no, never	no	yes	very unlikely/unlikely	4	4	18-34	female	secondary	married or formerly married	urban	sometimes/usually/always	never	1	1		1	0	1.117101	0	0	1	0
657	2006	never or buy less than monthly	2	usually	occasionally	yes	yes	very unlikely/unlikely	4	4	18-34	female	secondary	married or formerly married	urban	sometimes/usually/always	sometimes/usually/always	1	1		0	0	1.117101	0	0	1	0
658	2006	never or buy less than monthly	2	occasionally	usually	yes	no	very unlikely/unlikely	2	3	18-34	female	secondary	married or formerly married	urban	sometimes/usually/always	sometimes/usually/always	0	0		0	0	1.117101	0	0	1	0
659	2006	never or buy less than monthly	2	occasionally	no, never	no	yes	very unlikely/unlikely	4	4	18-34	male	secondary	married or formerly married	urban	sometimes/usually/always	never	1	1		0	0	1.073686	0	0	1	0
660	2006	never or buy less than monthly	1	usually	occasionally	no	yes	very unlikely/unlikely	1	2	18-34	female	secondary	married or formerly married	urban	sometimes/usually/always	sometimes/usually/always	0	0		0	0	1.117101	0	0	1	0
661	2006	never or buy less than monthly	2	occasionally	don't know (family buys)	no	yes	very unlikely/unlikely	3	1	18-34	female	secondary	married or formerly married	urban	sometimes/usually/always		0	0		0	0	1.117101	0	0	1	0
662	2006	never or buy less than monthly	1	occasionally	don't know (family buys)	yes	yes	very unlikely/unlikely	3	3	18-34	female	secondary	married or formerly married	urban	sometimes/usually/always		0	0		0	0	1.117101	0	0	1	0
663	2006	never or buy less than monthly	2	occasionally	no, never	no	yes	very unlikely/unlikely	4	5	18-34	male	secondary	2	urban	sometimes/usually/always	never	1	1		0	0	1.073686	0	0	1	0
664	2006	never or buy less than monthly	2	occasionally	don't know (family buys)	no	no	very unlikely/unlikely	3	4	18-34	female	secondary	married or formerly married	urban	sometimes/usually/always		0	1		0	0	1.117101	0	0	1	0
665	2006	buying at least monthly	3	don't know (family buys)	don't know (family buys)	yes	yes	very unlikely/unlikely	4	3	18-34	male	secondary	married or formerly married	urban			1	0		1	0	1.073686	0	0	1	0
666	2006	buying at least monthly	4	yes, always	usually	no	no	very unlikely/unlikely	4	5	18-34	female	secondary	married or formerly married	urban	sometimes/usually/always	sometimes/usually/always	1	1		1	1	1.117101	0	0	1	0
667	2006	never or buy less than monthly	2	occasionally	don't know (family buys)	yes	yes	very unlikely/unlikely	3	4	18-34	male	secondary	married or formerly married	urban	sometimes/usually/always		0	1		0	0	1.073686	0	0	1	0
668	2006	never or buy less than monthly	888	n/a	n/a	yes	no	very unlikely/unlikely	4	3	18-34	male	secondary	married or formerly married	urban			1	0		0	0	1.073686	0	0	1	0
669	2006	buying at least monthly	4	usually	yes, always	yes	no	very unlikely/unlikely	3	1	18-34	female	secondary	married or formerly married	urban	sometimes/usually/always	sometimes/usually/always	0	0		1	1	1.117101	0	0	1	0
670	2006	never or buy less than monthly	1	don't know (family buys)	occasionally	yes	yes	very unlikely/unlikely	3	4	18-34	female	secondary	married or formerly married	urban		sometimes/usually/always	0	1		0	0	1.117101	0	0	1	0
671	2006	never or buy less than monthly	1	don't know (family buys)	don't know (family buys)	yes	yes	very unlikely/unlikely	3	3	18-34	female	secondary	married or formerly married	urban			0	0		0	0	1.117101	0	0	1	0
672	2006	never or buy less than monthly	2	no, never	don't know (family buys)	yes	yes	likely/very likely	5	3	18-34	female	secondary	married or formerly married	urban	never		1	0		0	0	1.117101	0	0	1	0
673	2006	never or buy less than monthly	2	usually	occasionally	yes	no	very unlikely/unlikely	2	4	18-34	female	secondary	married or formerly married	urban	sometimes/usually/always	sometimes/usually/always	0	1		0	0	1.117101	0	0	1	0
674	2006	buying at least monthly	5	no, never	occasionally	yes	yes	very unlikely/unlikely	4	4	18-34	female	primary or below	2	urban	never	sometimes/usually/always	1	1		0	1	1.117101	0	0	0	0
675	2006	never or buy less than monthly	2	don't know (family buys)	occasionally	yes	yes	very unlikely/unlikely	3	4	18-34	male	secondary	married or formerly married	urban		sometimes/usually/always	0	1		0	0	1.073686	0	0	1	0
676	2006	never or buy less than monthly	2	occasionally	no, never	yes	yes	very unlikely/unlikely	1	4	18-34	female	secondary	married or formerly married	urban	sometimes/usually/always	never	0	1		0	0	1.117101	0	0	1	0
677	2006	never or buy less than monthly	2	don't know (family buys)	yes, always	yes	yes	very unlikely/unlikely	3	2	18-34	female	secondary	married or formerly married	urban		sometimes/usually/always	0	0		0	0	1.117101	0	0	1	0
678	2006	never or buy less than monthly	2	yes, always	yes, always	yes	yes	very unlikely/unlikely	3	3	18-34	female	secondary	married or formerly married	urban	sometimes/usually/always	sometimes/usually/always	0	0		0	0	1.117101	0	0	1	0
679	2006	never or buy less than monthly	1	don't know (family buys)	don't know (family buys)	yes	yes	very unlikely/unlikely	2	2	18-34	female	secondary	married or formerly married	urban			0	0		0	0	1.117101	0	0	1	0
680	2006	never or buy less than monthly	888	n/a	n/a	yes	no	very unlikely/unlikely	3	3	18-34	female	secondary	married or formerly married	urban			0	0		0	0	1.117101	0	0	1	0
681	2006	never or buy less than monthly	1	occasionally	yes, always	yes	yes	very unlikely/unlikely	3	3	18-34	male	secondary	married or formerly married	urban	sometimes/usually/always	sometimes/usually/always	0	0		0	0	1.073686	0	0	1	0
682	2006	never or buy less than monthly	888	n/a	n/a	yes	no	very unlikely/unlikely	4	4	18-34	female	secondary	married or formerly married	urban			1	1		0	0	1.117101	0	0	1	0
683	2006	never or buy less than monthly	888	n/a	n/a	yes	no	very unlikely/unlikely	5	3	18-34	female	secondary	married or formerly married	urban			1	0		0	0	1.117101	0	0	1	0
684	2006	never or buy less than monthly	2	no, never	don't know (family buys)	yes	yes	likely/very likely	4	4	18-34	female	secondary	2	urban	never		1	1		0	0	1.117101	0	0	1	0
685	2006	never or buy less than monthly	888	n/a	n/a	yes	no	very unlikely/unlikely	3	2	18-34	male	tertiary or above	married or formerly married	urban			0	0		0	0	1.073686	0	0	0	1
686	2006	never or buy less than monthly	2	don't know (family buys)	don't know (family buys)	yes	yes	very unlikely/unlikely	4	4	18-34	female	tertiary or above	married or formerly married	urban			1	1		0	0	1.117101	0	0	0	1
687	2006	never or buy less than monthly	1	no, never	no, never	no	no	very unlikely/unlikely	4	3	18-34	female	secondary	married or formerly married	urban	never	never	1	0		0	0	1.117101	0	0	1	0
688	2006	never or buy less than monthly	2	don't know (family buys)	don't know (family buys)	yes	yes	very unlikely/unlikely	4	4	18-34	female	tertiary or above	married or formerly married	urban			1	1		0	0	1.117101	0	0	0	1
689	2006	never or buy less than monthly	888	n/a	n/a	yes	no	very unlikely/unlikely	3	3	18-34	female	tertiary or above	married or formerly married	urban			0	0		0	0	1.117101	0	0	0	1
690	2006	never or buy less than monthly	1	occasionally	yes, always	yes	yes	very unlikely/unlikely	3	2	18-34	male	secondary	married or formerly married	urban	sometimes/usually/always	sometimes/usually/always	0	0		0	0	1.073686	0	0	1	0
691	2006	never or buy less than monthly	888	n/a	n/a	yes	no	very unlikely/unlikely	2	4	18-34	male	secondary	married or formerly married	urban			0	1		0	0	1.073686	0	0	1	0
692	2006	never or buy less than monthly	888	n/a	n/a	yes	no	very unlikely/unlikely	4	2	18-34	male	secondary	married or formerly married	urban			1	0		0	0	1.073686	0	0	1	0
693	2006	never or buy less than monthly	1	no, never	occasionally	yes	yes	very unlikely/unlikely	4	3	18-34	female	tertiary or above	married or formerly married	urban	never	sometimes/usually/always	1	0		0	0	1.117101	0	0	0	1
694	2006	never or buy less than monthly	1	occasionally	occasionally	yes	no	very unlikely/unlikely	3	3	18-34	male	secondary	married or formerly married	urban	sometimes/usually/always	sometimes/usually/always	0	0		0	0	1.073686	0	0	1	0
695	2006	never or buy less than monthly	2	occasionally	occasionally	no	no	very unlikely/unlikely	4	3	18-34	female	secondary	married or formerly married	urban	sometimes/usually/always	sometimes/usually/always	1	0		0	0	1.117101	0	0	1	0
696	2006	never or buy less than monthly	1	yes, always	yes, always	yes	yes	very unlikely/unlikely	2	4	18-34	female	secondary	married or formerly married	urban	sometimes/usually/always	sometimes/usually/always	0	1		0	0	1.117101	0	0	1	0
697	2006	buying at least monthly	3	yes, always	occasionally	yes	yes	very unlikely/unlikely	4	3	18-34	female	secondary	married or formerly married	urban	sometimes/usually/always	sometimes/usually/always	1	0		1	0	1.117101	0	0	1	0
698	2006	never or buy less than monthly	1	don't know (family buys)	occasionally	yes	yes	very unlikely/unlikely	2	5	18-34	female	secondary	married or formerly married	urban		sometimes/usually/always	0	1		0	0	1.117101	0	0	1	0
699	2006	never or buy less than monthly	1	don't know (family buys)	occasionally	yes	yes	very unlikely/unlikely	4	4	18-34	female	secondary	married or formerly married	urban		sometimes/usually/always	1	1		0	0	1.117101	0	0	1	0
700	2006	never or buy less than monthly	1	don't know (family buys)	no, never	yes	yes	very unlikely/unlikely	2	3	18-34	female	secondary	married or formerly married	urban		never	0	0		0	0	1.117101	0	0	1	0
701	2006	never or buy less than monthly	2	occasionally	usually	yes	yes	very unlikely/unlikely	3	3	18-34	female	secondary	married or formerly married	urban	sometimes/usually/always	sometimes/usually/always	0	0		0	0	1.117101	0	0	1	0
702	2006	never or buy less than monthly	1	usually	occasionally	no	yes	very unlikely/unlikely	4	4	18-34	female	secondary	married or formerly married	urban	sometimes/usually/always	sometimes/usually/always	1	1		0	0	1.117101	0	0	1	0
703	2006	never or buy less than monthly	1	occasionally	don't know (family buys)	yes	yes	very unlikely/unlikely	4	3	18-34	female	secondary	married or formerly married	urban	sometimes/usually/always		1	0		0	0	1.117101	0	0	1	0
704	2006	never or buy less than monthly	2	yes, always	no, never	no	yes	very unlikely/unlikely	3	3	35-54	male	secondary	2	urban	sometimes/usually/always	never	0	0		0	0	1.0372	1	0	1	0
705	2006	never or buy less than monthly	1	don't know (family buys)	no, never	no	yes	very unlikely/unlikely	2	4	35-54	male	secondary	2	urban		never	0	1		0	0	1.0372	1	0	1	0
706	2006	never or buy less than monthly	1	don't know (family buys)	don't know (family buys)	yes	yes	likely/very likely	5	4	35-54	female	tertiary or above	2	urban			1	1		0	0	1.080615	1	0	0	1
707	2006	never or buy less than monthly	1	occasionally	don't know (family buys)	yes	yes	likely/very likely	5	4	35-54	female	tertiary or above	2	urban	sometimes/usually/always		1	1		0	0	1.080615	1	0	0	1
708	2006	buying at least monthly	3	no, never	no, never	no	no	very unlikely/unlikely	3	4	18-34	female	tertiary or above	2	urban	never	never	0	1		1	0	1.117101	0	0	0	1
709	2006	buying at least monthly	3	yes, always	no, never	no	no	very unlikely/unlikely	3	4	35-54	female	tertiary or above	2	urban	sometimes/usually/always	never	0	1		1	0	1.080615	1	0	0	1
710	2006	buying at least monthly	3	occasionally	occasionally	no	yes	likely/very likely	2	2	35-54	female	secondary	2	urban	sometimes/usually/always	sometimes/usually/always	0	0		1	0	1.080615	1	0	1	0
711	2006	buying at least monthly	3	occasionally	occasionally	no	yes	very unlikely/unlikely	4	2	18-34	male	tertiary or above	married or formerly married	urban	sometimes/usually/always	sometimes/usually/always	1	0		1	0	1.073686	0	0	0	1
712	2006	buying at least monthly	4	yes, always	occasionally	no	yes	likely/very likely	5	5	18-34	male	secondary	2	urban	sometimes/usually/always	sometimes/usually/always	1	1		1	1	1.073686	0	0	1	0
713	2006	never or buy less than monthly	2	no, never	no, never	no	yes	very unlikely/unlikely	4	2	18-34	female	secondary	2	urban	never	never	1	0		0	0	1.117101	0	0	1	0
714	2006	buying at least monthly	3	occasionally	no, never	no	yes	very unlikely/unlikely	4	4	35-54	female	tertiary or above	2	urban	sometimes/usually/always	never	1	1		1	0	1.080615	1	0	0	1
715	2006	never or buy less than monthly	888	n/a	n/a	no	no	likely/very likely	3	5	35-54	male	tertiary or above	2	urban			0	1		0	0	1.0372	1	0	0	1
716	2006	never or buy less than monthly	2	yes, always	occasionally	no	yes	likely/very likely	1	1	>=55	female	secondary	2	urban	sometimes/usually/always	sometimes/usually/always	0	0		0	0	1.044129	0	1	1	0
717	2006	buying at least monthly	3	occasionally	occasionally	no	no	very unlikely/unlikely	3	4	18-34	female	secondary	2	urban	sometimes/usually/always	sometimes/usually/always	0	1		1	0	1.117101	0	0	1	0
718	2006	never or buy less than monthly	2	don't know (family buys)	occasionally	yes	yes	very unlikely/unlikely	4	2	18-34	female	tertiary or above	2	urban		sometimes/usually/always	1	0		0	0	1.117101	0	0	0	1
719	2006	never or buy less than monthly	2	occasionally	occasionally	no	yes	very unlikely/unlikely	1	3	35-54	female	tertiary or above	2	urban	sometimes/usually/always	sometimes/usually/always	0	0		0	0	1.080615	1	0	0	1
720	2006	never or buy less than monthly	2	yes, always	occasionally	no	yes	very unlikely/unlikely	4	2	18-34	female	tertiary or above	2	urban	sometimes/usually/always	sometimes/usually/always	1	0		0	0	1.117101	0	0	0	1
721	2006	never or buy less than monthly	2	yes, always	no, never	no	yes	very unlikely/unlikely	1	3	35-54	male	tertiary or above	2	urban	sometimes/usually/always	never	0	0		0	0	1.0372	1	0	0	1
722	2006	buying at least monthly	5	no, never	no, never	no	no	very unlikely/unlikely	5	4	18-34	male	secondary	married or formerly married	urban	never	never	1	1		0	1	1.073686	0	0	1	0
723	2006	buying at least monthly	3	yes, always	usually	no	yes	very unlikely/unlikely	3	3	35-54	female		2	urban	sometimes/usually/always	sometimes/usually/always	0	0		1	0	1.080615	1	0
724	2006	buying at least monthly	3	usually	usually	yes	yes	very unlikely/unlikely	3	2	18-34	female	secondary	married or formerly married	urban	sometimes/usually/always	sometimes/usually/always	0	0		1	0	1.117101	0	0	1	0
725	2006	never or buy less than monthly	2	don't know (family buys)	occasionally	no	yes	likely/very likely	4	4	18-34	male	secondary	married or formerly married	urban		sometimes/usually/always	1	1		0	0	1.073686	0	0	1	0
726	2006	never or buy less than monthly	2	occasionally	occasionally	no	yes	very unlikely/unlikely	2	2	35-54	male	secondary	2	urban	sometimes/usually/always	sometimes/usually/always	0	0		0	0	1.0372	1	0	1	0
727	2006	buying at least monthly	3	yes, always	yes, always	yes	yes	very unlikely/unlikely	5	4	35-54	female	secondary	2	urban	sometimes/usually/always	sometimes/usually/always	1	1		1	0	1.080615	1	0	1	0
728	2006	buying at least monthly	3	occasionally	no, never	no	yes	likely/very likely	4	4	35-54	female	secondary	2	urban	sometimes/usually/always	never	1	1		1	0	1.080615	1	0	1	0
729	2006	never or buy less than monthly	888	n/a	n/a	yes	no	very unlikely/unlikely	5	5		male	secondary	2	urban			1	1		0	0	1.041846			1	0
730	2006	buying at least monthly	4	no, never	no, never	no	yes	very unlikely/unlikely	4	2	>=55	female	secondary	2	urban	never	never	1	0		1	1	1.044129	0	1	1	0
731	2006	buying at least monthly	3	usually	occasionally	no	yes	likely/very likely	3	4	35-54	male	secondary	2	urban	sometimes/usually/always	sometimes/usually/always	0	1		1	0	1.0372	1	0	1	0
732	2006	buying at least monthly	3	yes, always	occasionally	yes	no	very unlikely/unlikely	3	3	35-54	female	tertiary or above	2	urban	sometimes/usually/always	sometimes/usually/always	0	0		1	0	1.080615	1	0	0	1
733	2006	buying at least monthly	3	don't know (family buys)	occasionally	yes	no	very unlikely/unlikely	3	2	35-54	female	primary or below	2	urban		sometimes/usually/always	0	0		1	0	1.080615	1	0	0	0
734	2006	buying at least monthly	4	occasionally	occasionally	no	no	very unlikely/unlikely	2	2	18-34	female	secondary	2	urban	sometimes/usually/always	sometimes/usually/always	0	0		1	1	1.117101	0	0	1	0
735	2006	never or buy less than monthly	2	yes, always	occasionally	no	yes	likely/very likely	2	3	35-54	female	secondary	2	urban	sometimes/usually/always	sometimes/usually/always	0	0		0	0	1.080615	1	0	1	0
736	2006	never or buy less than monthly	1	don't know (family buys)	yes, always	yes	yes	very unlikely/unlikely	2	2	35-54	male	primary or below	2	urban		sometimes/usually/always	0	0		0	0	1.0372	1	0	0	0
737	2006	buying at least monthly	5	occasionally	no, never	yes	no	likely/very likely	4	1	35-54	female	secondary	2	urban	sometimes/usually/always	never	1	0		0	1	1.080615	1	0	1	0
738	2006	never or buy less than monthly	2	yes, always	yes, always	yes	no	likely/very likely	5	2	35-54	female	secondary	2	urban	sometimes/usually/always	sometimes/usually/always	1	0		0	0	1.080615	1	0	1	0
739	2006	buying at least monthly	4	occasionally	no, never	no	yes	very unlikely/unlikely	2	3	35-54	male	tertiary or above	2	urban	sometimes/usually/always	never	0	0		1	1	1.0372	1	0	0	1
740	2006	never or buy less than monthly	888	n/a	n/a	yes	no	very unlikely/unlikely	4	4	18-34	male	tertiary or above	married or formerly married	urban			1	1		0	0	1.073686	0	0	0	1
741	2006	never or buy less than monthly	888	n/a	n/a	no	no	likely/very likely	2	3	18-34	female	tertiary or above	2	urban			0	0		0	0	1.117101	0	0	0	1
742	2006	buying at least monthly	3	occasionally	occasionally	no	no	likely/very likely	3	3	18-34	male	tertiary or above	2	urban	sometimes/usually/always	sometimes/usually/always	0	0		1	0	1.073686	0	0	0	1
743	2006	buying at least monthly	5	occasionally	yes, always	no	no	very unlikely/unlikely	4	3	18-34	male	tertiary or above	married or formerly married	urban	sometimes/usually/always	sometimes/usually/always	1	0		0	1	1.073686	0	0	0	1
744	2006	buying at least monthly	3	occasionally	occasionally	yes	yes	very unlikely/unlikely	1	3	18-34	male	tertiary or above	married or formerly married	urban	sometimes/usually/always	sometimes/usually/always	0	0		1	0	1.073686	0	0	0	1
745	2006	buying at least monthly	3	occasionally	occasionally	yes	yes	very unlikely/unlikely	1	3	18-34	male	tertiary or above	married or formerly married	urban	sometimes/usually/always	sometimes/usually/always	0	0		1	0	1.073686	0	0	0	1
746	2006	buying at least monthly	4	occasionally	occasionally	no	yes	very unlikely/unlikely	2	3	35-54	male	secondary	2	urban	sometimes/usually/always	sometimes/usually/always	0	0		1	1	1.0372	1	0	1	0
747	2006	never or buy less than monthly	2	occasionally	no, never	no	yes	very unlikely/unlikely	5	5	18-34	female	tertiary or above	2	urban	sometimes/usually/always	never	1	1		0	0	1.117101	0	0	0	1
748	2006	buying at least monthly	5	occasionally	no, never	no	yes	very unlikely/unlikely	1	3	18-34	male	tertiary or above	2	urban	sometimes/usually/always	never	0	0		0	1	1.073686	0	0	0	1
749	2006	buying at least monthly	3	yes, always	usually	no	no	likely/very likely	3	3	18-34	male	secondary	married or formerly married	urban	sometimes/usually/always	sometimes/usually/always	0	0		1	0	1.073686	0	0	1	0
750	2006	buying at least monthly	3	don't know (family buys)	occasionally	no	no	very unlikely/unlikely	1	2	18-34	male	secondary	married or formerly married	urban		sometimes/usually/always	0	0		1	0	1.073686	0	0	1	0
751	2006	never or buy less than monthly	1	usually	occasionally	no	no	very unlikely/unlikely	4	3	18-34	male	secondary	married or formerly married	urban	sometimes/usually/always	sometimes/usually/always	1	0		0	0	1.073686	0	0	1	0
752	2006	never or buy less than monthly	2	no, never	no, never	no	yes	very unlikely/unlikely	3	3	18-34	female	tertiary or above	2	urban	never	never	0	0		0	0	1.117101	0	0	0	1
753	2006	buying at least monthly	3	no, never	no, never	no	yes	very unlikely/unlikely	3	3	18-34	female	tertiary or above	married or formerly married	urban	never	never	0	0		1	0	1.117101	0	0	0	1
754	2006	buying at least monthly	5	yes, always	usually	no	yes	very unlikely/unlikely	3	3	18-34	female	tertiary or above	married or formerly married	urban	sometimes/usually/always	sometimes/usually/always	0	0		0	1	1.117101	0	0	0	1
755	2006	buying at least monthly	3	don't know (family buys)	don't know (family buys)	no	no	very unlikely/unlikely	5	2	18-34	female	secondary	married or formerly married	urban			1	0		1	0	1.117101	0	0	1	0
756	2006	never or buy less than monthly	888	n/a	n/a	no	no	very unlikely/unlikely	3	4	18-34	female	tertiary or above	2	urban			0	1		0	0	1.117101	0	0	0	1
757	2006	buying at least monthly	4	occasionally	occasionally	no	yes	very unlikely/unlikely	3	4	18-34	female	tertiary or above	married or formerly married	urban	sometimes/usually/always	sometimes/usually/always	0	1		1	1	1.117101	0	0	0	1
758	2006	buying at least monthly	3	don't know (family buys)	no, never	no	yes	very unlikely/unlikely	4	3	18-34	female	tertiary or above	2	urban		never	1	0		1	0	1.117101	0	0	0	1
759	2006	buying at least monthly	5	no, never	no, never	no	no	very unlikely/unlikely	2	3	18-34	female	tertiary or above	2	urban	never	never	0	0		0	1	1.117101	0	0	0	1
760	2006	buying at least monthly	4	yes, always	occasionally	yes	yes	very unlikely/unlikely	2	2	18-34	female	tertiary or above	2	urban	sometimes/usually/always	sometimes/usually/always	0	0		1	1	1.117101	0	0	0	1
761	2006	never or buy less than monthly	1	occasionally	no, never	no	yes	very unlikely/unlikely	3	4	18-34	female	secondary	married or formerly married	urban	sometimes/usually/always	never	0	1		0	0	1.117101	0	0	1	0
762	2006	never or buy less than monthly	1	no, never	don't know (family buys)	no	yes	very unlikely/unlikely	3	3	18-34	female	secondary	married or formerly married	urban	never		0	0		0	0	1.117101	0	0	1	0
763	2006	buying at least monthly	3	usually	occasionally	no	yes	very unlikely/unlikely	4	3	18-34	female	secondary	married or formerly married	urban	sometimes/usually/always	sometimes/usually/always	1	0		1	0	1.117101	0	0	1	0
764	2006	never or buy less than monthly	2	occasionally	occasionally	no	yes	very unlikely/unlikely	3	4	18-34	female	secondary	married or formerly married	urban	sometimes/usually/always	sometimes/usually/always	0	1		0	0	1.117101	0	0	1	0
765	2006	buying at least monthly	3	occasionally	no, never	yes	yes	very unlikely/unlikely	3	2	18-34	male	secondary	married or formerly married	urban	sometimes/usually/always	never	0	0		1	0	1.073686	0	0	1	0
766	2006	never or buy less than monthly	2	no, never	no, never	no	yes	very unlikely/unlikely	3	4	18-34	female	tertiary or above	2	urban	never	never	0	1		0	0	1.117101	0	0	0	1
767	2006	buying at least monthly	3	occasionally	don't know (family buys)	no	no	very unlikely/unlikely	2	5	18-34	male	tertiary or above	married or formerly married	urban	sometimes/usually/always		0	1		1	0	1.073686	0	0	0	1
768	2006	never or buy less than monthly	888	n/a	n/a	no	no	very unlikely/unlikely	2	2	35-54	female	tertiary or above	2	urban			0	0		0	0	1.080615	1	0	0	1
769	2006	buying at least monthly	5	yes, always	usually	no	yes	very unlikely/unlikely	4	4	35-54	female	secondary	2	urban	sometimes/usually/always	sometimes/usually/always	1	1		0	1	1.080615	1	0	1	0
770	2006	buying at least monthly	4	don't know (family buys)	don't know (family buys)	no	no	very unlikely/unlikely	5	2	18-34	female	tertiary or above	2	urban			1	0		1	1	1.117101	0	0	0	1
771	2006	buying at least monthly	3	occasionally	no, never	no	yes	likely/very likely	4	3	18-34	female	tertiary or above	married or formerly married	urban	sometimes/usually/always	never	1	0		1	0	1.117101	0	0	0	1
772	2006	never or buy less than monthly	888	n/a	n/a	no	no	very unlikely/unlikely	3	2	35-54	male	secondary	2	urban			0	0		0	0	1.0372	1	0	1	0
773	2006	never or buy less than monthly	888	n/a	n/a	yes	no	very unlikely/unlikely	3	4	35-54	female	primary or below	2	urban			0	1		0	0	1.080615	1	0	0	0
774	2006	never or buy less than monthly	2	occasionally	no, never	no	no	likely/very likely	3	3	35-54	female	secondary	2	urban	sometimes/usually/always	never	0	0		0	0	1.080615	1	0	1	0
775	2006	never or buy less than monthly	888	n/a	n/a	yes	no	very unlikely/unlikely	4	4	35-54	female	secondary	2	urban			1	1		0	0	1.080615	1	0	1	0
776	2006	never or buy less than monthly	888	n/a	n/a	no	no	very unlikely/unlikely	3	2	35-54	male	secondary	2	urban			0	0		0	0	1.0372	1	0	1	0
777	2006	never or buy less than monthly	2	occasionally	occasionally	no	yes	likely/very likely	2	2	18-34	female	tertiary or above	married or formerly married	urban	sometimes/usually/always	sometimes/usually/always	0	0		0	0	1.117101	0	0	0	1
778	2006	buying at least monthly	3	usually	occasionally	no	no	very unlikely/unlikely	2	1	35-54	female	secondary	2	urban	sometimes/usually/always	sometimes/usually/always	0	0		1	0	1.080615	1	0	1	0
779	2006	buying at least monthly	3	usually	occasionally	no	no	very unlikely/unlikely	2	1	35-54	male	tertiary or above	2	urban	sometimes/usually/always	sometimes/usually/always	0	0		1	0	1.0372	1	0	0	1
780	2006	never or buy less than monthly	2	usually	usually	yes	yes	very unlikely/unlikely	3	4	18-34	male	tertiary or above	married or formerly married	urban	sometimes/usually/always	sometimes/usually/always	0	1		0	0	1.073686	0	0	0	1
781	2006	buying at least monthly	4	don't know (family buys)	don't know (family buys)	no	yes	very unlikely/unlikely	4	3	18-34	female	tertiary or above	married or formerly married	urban			1	0		1	1	1.117101	0	0	0	1
782	2006	buying at least monthly	3	usually	occasionally	yes	yes	very unlikely/unlikely	4	3	18-34	male	tertiary or above	married or formerly married	urban	sometimes/usually/always	sometimes/usually/always	1	0		1	0	1.073686	0	0	0	1
783	2006	never or buy less than monthly	888	n/a	n/a	no	no	very unlikely/unlikely	2	3	18-34	female	tertiary or above	married or formerly married	urban			0	0		0	0	1.117101	0	0	0	1
784	2006	never or buy less than monthly	888	n/a	n/a	no	no	very unlikely/unlikely	4	3	18-34	female	secondary	married or formerly married	urban			1	0		0	0	1.117101	0	0	1	0
785	2006	buying at least monthly	3	occasionally	no, never	yes	no	very unlikely/unlikely	3	3	18-34	female	tertiary or above	married or formerly married	urban	sometimes/usually/always	never	0	0		1	0	1.117101	0	0	0	1
786	2006	buying at least monthly	4	no, never	no, never	no	no	very unlikely/unlikely	5	5	18-34	female	tertiary or above	2	urban	never	never	1	1		1	1	1.117101	0	0	0	1
787	2006	buying at least monthly	3	no, never	no, never	no	yes	likely/very likely	3	2	18-34	female	tertiary or above	2	urban	never	never	0	0		1	0	1.117101	0	0	0	1
788	2006	never or buy less than monthly	2	occasionally	occasionally	no	yes	likely/very likely	2	2	18-34	female	tertiary or above	married or formerly married	urban	sometimes/usually/always	sometimes/usually/always	0	0		0	0	1.117101	0	0	0	1
789	2006	never or buy less than monthly	888	n/a	n/a	no	no	very unlikely/unlikely	4	5	18-34	male	secondary	2	urban			1	1		0	0	1.073686	0	0	1	0
790	2006	never or buy less than monthly	888	n/a	n/a	yes	no	very unlikely/unlikely	3	3	35-54	male	secondary	2	urban			0	0		0	0	1.0372	1	0	1	0
791	2006	buying at least monthly	4	usually	missing	no	yes	likely/very likely	5	5	18-34	female	secondary	married or formerly married	urban	sometimes/usually/always		1	1		1	1	1.117101	0	0	1	0
792	2006	never or buy less than monthly	1	no, never	no, never	no	yes	very unlikely/unlikely	4	3	18-34	male	tertiary or above	married or formerly married	urban	never	never	1	0		0	0	1.073686	0	0	0	1
793	2006	buying at least monthly	3	don't know (family buys)	occasionally	no	yes	likely/very likely	3	3	18-34	female	secondary	married or formerly married	urban		sometimes/usually/always	0	0		1	0	1.117101	0	0	1	0
794	2006	buying at least monthly	4	occasionally	occasionally	yes	yes	very unlikely/unlikely	3	3	35-54	female	secondary	2	urban	sometimes/usually/always	sometimes/usually/always	0	0		1	1	1.080615	1	0	1	0
795	2006	never or buy less than monthly	888	n/a	n/a	no	no	very unlikely/unlikely	3	3	18-34	female	tertiary or above	married or formerly married	urban			0	0		0	0	1.117101	0	0	0	1
796	2006	buying at least monthly	3	usually	occasionally	yes	yes	likely/very likely	3	3	35-54	male	secondary	2	urban	sometimes/usually/always	sometimes/usually/always	0	0		1	0	1.0372	1	0	1	0
797	2006	buying at least monthly	3	usually	occasionally	yes	yes	likely/very likely	3	3	35-54	male	secondary	2	urban	sometimes/usually/always	sometimes/usually/always	0	0		1	0	1.0372	1	0	1	0
798	2006	buying at least monthly	3	no, never	no, never	no	yes	very unlikely/unlikely	5	5	35-54	male	secondary	2	urban	never	never	1	1		1	0	1.0372	1	0	1	0
799	2006	never or buy less than monthly	2	no, never	no, never	no	no	very unlikely/unlikely	4	2	35-54	male	tertiary or above	2	urban	never	never	1	0		0	0	1.0372	1	0	0	1
800	2006	never or buy less than monthly	888	n/a	n/a	no	no	very unlikely/unlikely	4	5	18-34	male	tertiary or above	2	urban			1	1		0	0	1.073686	0	0	0	1
801	2006	buying at least monthly	4	occasionally	usually	no	yes	likely/very likely	3	4	18-34	female	tertiary or above	married or formerly married	urban	sometimes/usually/always	sometimes/usually/always	0	1		1	1	1.117101	0	0	0	1
802	2006	buying at least monthly	3	don't know (family buys)	occasionally	no	yes	very unlikely/unlikely	2	3	18-34	female	tertiary or above	married or formerly married	urban		sometimes/usually/always	0	0		1	0	1.117101	0	0	0	1
803	2006	never or buy less than monthly	888	n/a	n/a	no	no	very unlikely/unlikely	2	2	35-54	female	tertiary or above	married or formerly married	urban			0	0		0	0	1.080615	1	0	0	1
804	2006	never or buy less than monthly	2	no, never	occasionally	no	yes	very unlikely/unlikely	4	4	18-34	female	tertiary or above	2	urban	never	sometimes/usually/always	1	1		0	0	1.117101	0	0	0	1
805	2006	never or buy less than monthly	888	n/a	n/a	no	no	very unlikely/unlikely	2	3	35-54	female	tertiary or above	2	urban			0	0		0	0	1.080615	1	0	0	1
806	2006	buying at least monthly	5	usually	occasionally	yes	yes	very unlikely/unlikely	2	2	18-34	female	tertiary or above	married or formerly married	urban	sometimes/usually/always	sometimes/usually/always	0	0		0	1	1.117101	0	0	0	1
807	2006	never or buy less than monthly	888	n/a	n/a	yes	no	very unlikely/unlikely	4	4		male	tertiary or above	married or formerly married	urban			1	1		0	0	1.041846			0	1
808	2006	buying at least monthly	3	usually	yes, always	yes	yes	very unlikely/unlikely	3	2	18-34	female	secondary	married or formerly married	urban	sometimes/usually/always	sometimes/usually/always	0	0		1	0	1.117101	0	0	1	0
809	2006	buying at least monthly	5	usually	occasionally	yes	yes	very unlikely/unlikely	2	2	18-34	female	tertiary or above	married or formerly married	urban	sometimes/usually/always	sometimes/usually/always	0	0		0	1	1.117101	0	0	0	1
810	2006	buying at least monthly	3	occasionally	occasionally	yes	yes	very unlikely/unlikely	1	3	18-34	male	tertiary or above	married or formerly married	urban	sometimes/usually/always	sometimes/usually/always	0	0		1	0	1.073686	0	0	0	1
811	2006	buying at least monthly	3	occasionally	no, never	yes	yes	very unlikely/unlikely	3	2	18-34	male	secondary	married or formerly married	urban	sometimes/usually/always	never	0	0		1	0	1.073686	0	0	1	0
812	2006	never or buy less than monthly	1	occasionally	occasionally	no	no	likely/very likely	3	4	35-54	female	secondary	2	urban	sometimes/usually/always	sometimes/usually/always	0	1		0	0	1.080615	1	0	1	0
813	2006	buying at least monthly	4	no, never	no, never	no	yes	very unlikely/unlikely	3	3	35-54	female	secondary	2	urban	never	never	0	0		1	1	1.080615	1	0	1	0
814	2006	never or buy less than monthly	1	occasionally	occasionally	no	no	likely/very likely	4	2	35-54	male	tertiary or above	2	urban	sometimes/usually/always	sometimes/usually/always	1	0		0	0	1.0372	1	0	0	1
815	2006	never or buy less than monthly	2	occasionally	yes, always	no	no	very unlikely/unlikely	2	2	35-54	male	tertiary or above	2	urban	sometimes/usually/always	sometimes/usually/always	0	0		0	0	1.0372	1	0	0	1
816	2006	never or buy less than monthly	2	occasionally	occasionally	no	no	likely/very likely	4	4	>=55	male	secondary	2	urban	sometimes/usually/always	sometimes/usually/always	1	1		0	0	1.000714	0	1	1	0
817	2006	buying at least monthly	3	occasionally	occasionally	no	no	very unlikely/unlikely	3	3	18-34	female	tertiary or above	married or formerly married	urban	sometimes/usually/always	sometimes/usually/always	0	0		1	0	1.117101	0	0	0	1
818	2006	never or buy less than monthly	1	occasionally	yes, always	no	yes	very unlikely/unlikely	4	4	18-34	male	secondary	2	urban	sometimes/usually/always	sometimes/usually/always	1	1		0	0	1.073686	0	0	1	0
819	2006	buying at least monthly	5	yes, always	no, never	no	no	likely/very likely	5	3	18-34	female	tertiary or above	2	urban	sometimes/usually/always	never	1	0		0	1	1.117101	0	0	0	1
820	2006	never or buy less than monthly	1	occasionally	no, never	no	yes	likely/very likely	4	3	18-34	female	tertiary or above	married or formerly married	urban	sometimes/usually/always	never	1	0		0	0	1.117101	0	0	0	1
821	2006	buying at least monthly	5	no, never	no, never	no	no	very unlikely/unlikely	2	4	35-54	male	tertiary or above	2	urban	never	never	0	1		0	1	1.0372	1	0	0	1
822	2006	buying at least monthly	4	occasionally	no, never	no	no	very unlikely/unlikely	3	2	35-54	female	secondary	2	urban	sometimes/usually/always	never	0	0		1	1	1.080615	1	0	1	0
823	2006	never or buy less than monthly	888	n/a	n/a	no	no	very unlikely/unlikely	4	3	35-54	male	tertiary or above	2	urban			1	0		0	0	1.0372	1	0	0	1
824	2006	buying at least monthly	4	yes, always	no, never	no	no	likely/very likely	3	3	35-54	female	primary or below	2	urban	sometimes/usually/always	never	0	0		1	1	1.080615	1	0	0	0
825	2006	never or buy less than monthly	2	occasionally	occasionally	no	yes	very unlikely/unlikely	4	3	18-34	male	tertiary or above	2	urban	sometimes/usually/always	sometimes/usually/always	1	0		0	0	1.073686	0	0	0	1
826	2006	buying at least monthly	3	no, never	no, never	no	yes	very unlikely/unlikely	2	2	35-54	female	tertiary or above	2	urban	never	never	0	0		1	0	1.080615	1	0	0	1
827	2006	never or buy less than monthly	2	occasionally	occasionally	no	yes	very unlikely/unlikely	2	2	35-54	male	tertiary or above	2	urban	sometimes/usually/always	sometimes/usually/always	0	0		0	0	1.0372	1	0	0	1
828	2006	never or buy less than monthly	2	yes, always	usually	yes	yes	likely/very likely	2	3	18-34	female	secondary	2	urban	sometimes/usually/always	sometimes/usually/always	0	0		0	0	1.117101	0	0	1	0
829	2006	buying at least monthly	4	usually	no, never	no	no	likely/very likely	4	3	35-54	female	tertiary or above	2	urban	sometimes/usually/always	never	1	0		1	1	1.080615	1	0	0	1
830	2006	buying at least monthly	5	occasionally	no, never	no	yes	very unlikely/unlikely	4	4	35-54	male	secondary	2	urban	sometimes/usually/always	never	1	1		0	1	1.0372	1	0	1	0
831	2006	buying at least monthly	3	no, never	no, never	no	yes	very unlikely/unlikely	4	4	18-34	female	tertiary or above	2	urban	never	never	1	1		1	0	1.117101	0	0	0	1
832	2006	never or buy less than monthly	1	no, never	no, never	no	yes	very unlikely/unlikely	5	3	35-54	male	tertiary or above	2	urban	never	never	1	0		0	0	1.0372	1	0	0	1
833	2006	buying at least monthly	3	no, never	no, never	no	yes	very unlikely/unlikely	2	2	35-54	male	tertiary or above	2	urban	never	never	0	0		1	0	1.0372	1	0	0	1
834	2006	buying at least monthly	3	yes, always	occasionally	no	yes	very unlikely/unlikely	4	4	18-34	female	secondary	married or formerly married	urban	sometimes/usually/always	sometimes/usually/always	1	1		1	0	1.117101	0	0	1	0
835	2006	buying at least monthly	3	no, never	no, never	no	no	very unlikely/unlikely	3	3	35-54	female	tertiary or above	2	urban	never	never	0	0		1	0	1.080615	1	0	0	1
836	2006	never or buy less than monthly	888	n/a	n/a	no	no	very unlikely/unlikely	2	4	35-54	male	tertiary or above	2	urban			0	1		0	0	1.0372	1	0	0	1
837	2006	buying at least monthly	3	usually	no, never	yes	no	very unlikely/unlikely	3	3	18-34	male	tertiary or above	married or formerly married	urban	sometimes/usually/always	never	0	0		1	0	1.073686	0	0	0	1
838	2006	never or buy less than monthly	2	no, never	no, never	no	yes	very unlikely/unlikely	2	4	18-34	female	secondary	2	urban	never	never	0	1		0	0	1.117101	0	0	1	0
839	2006	never or buy less than monthly	2	no, never	yes, always	no	yes	very unlikely/unlikely	4	2	18-34	female	secondary	2	urban	never	sometimes/usually/always	1	0		0	0	1.117101	0	0	1	0
840	2006	never or buy less than monthly	1	occasionally	occasionally	no	yes	very unlikely/unlikely	3	2	35-54	female	secondary	2	urban	sometimes/usually/always	sometimes/usually/always	0	0		0	0	1.080615	1	0	1	0
841	2006	buying at least monthly	4	don't know (family buys)	don't know (family buys)	yes	yes	likely/very likely	3	3	35-54	female	secondary	2	urban			0	0		1	1	1.080615	1	0	1	0
842	2006	buying at least monthly	4	no, never	yes, always	no	no	very unlikely/unlikely	1	4	35-54	female	secondary	2	urban	never	sometimes/usually/always	0	1		1	1	1.080615	1	0	1	0
843	2006	buying at least monthly	3	yes, always	occasionally	no	no	very unlikely/unlikely	5	2	35-54	male	tertiary or above	2	urban	sometimes/usually/always	sometimes/usually/always	1	0		1	0	1.0372	1	0	0	1
844	2006	buying at least monthly	3	no, never	yes, always	no	yes	likely/very likely	4	5	18-34	female	tertiary or above	2	urban	never	sometimes/usually/always	1	1		1	0	1.117101	0	0	0	1
845	2006	never or buy less than monthly	2	no, never	no, never	no	yes	very unlikely/unlikely	2	4	35-54	male	tertiary or above	2	urban	never	never	0	1		0	0	1.0372	1	0	0	1
846	2006	never or buy less than monthly	2	no, never	no, never	no	yes	very unlikely/unlikely	2	4	18-34	female	secondary	2	urban	never	never	0	1		0	0	1.117101	0	0	1	0
847	2006	buying at least monthly	3	occasionally	no, never	no	yes	very unlikely/unlikely	4	2	18-34	female	tertiary or above	married or formerly married	urban	sometimes/usually/always	never	1	0		1	0	1.117101	0	0	0	1
848	2006	buying at least monthly	4	usually	no, never	no	yes	very unlikely/unlikely	1	2	18-34	male	tertiary or above	2	urban	sometimes/usually/always	never	0	0		1	1	1.073686	0	0	0	1
849	2006	buying at least monthly	4	occasionally	no, never	no	no	very unlikely/unlikely	3	4	18-34	male	tertiary or above	married or formerly married	urban	sometimes/usually/always	never	0	1		1	1	1.073686	0	0	0	1
850	2006	never or buy less than monthly	1	no, never	no, never	no	yes	very unlikely/unlikely	2	2		female	tertiary or above	2	urban	never	never	0	0		0	0	1.083924			0	1
851	2006	never or buy less than monthly	888	n/a	n/a	no	no	very unlikely/unlikely	3	3	35-54	female	tertiary or above	2	urban			0	0		0	0	1.080615	1	0	0	1
852	2006	never or buy less than monthly	2	no, never	no, never	no	yes	likely/very likely	4	3	18-34	female	tertiary or above	2	urban	never	never	1	0		0	0	1.117101	0	0	0	1
853	2006	buying at least monthly	4	no, never	no, never	no	yes	likely/very likely	3	4	18-34	female	tertiary or above	2	urban	never	never	0	1		1	1	1.117101	0	0	0	1
854	2006	buying at least monthly	5	occasionally	no, never	no	yes	likely/very likely	2	3	35-54	male	tertiary or above	2	urban	sometimes/usually/always	never	0	0		0	1	1.0372	1	0	0	1
855	2006	buying at least monthly	3	occasionally	no, never	no	no	likely/very likely	4	3	35-54	female	tertiary or above	2	urban	sometimes/usually/always	never	1	0		1	0	1.080615	1	0	0	1
856	2006	never or buy less than monthly	2	no, never	no, never	no	yes	very unlikely/unlikely	5	3	35-54	male	tertiary or above	2	urban	never	never	1	0		0	0	1.0372	1	0	0	1
857	2006	never or buy less than monthly	888	n/a	n/a	no	no	likely/very likely	2	4	35-54	male	secondary	2	urban			0	1		0	0	1.0372	1	0	1	0
858	2006	buying at least monthly	4	occasionally	no, never	no	no	very unlikely/unlikely	1	3	35-54	female	secondary	2	urban	sometimes/usually/always	never	0	0		1	1	1.080615	1	0	1	0
859	2006	never or buy less than monthly	2	occasionally	occasionally	no	yes	very unlikely/unlikely	1	3	18-34	female	tertiary or above	married or formerly married	urban	sometimes/usually/always	sometimes/usually/always	0	0		0	0	1.117101	0	0	0	1
860	2006	buying at least monthly	3	don't know (family buys)	don't know (family buys)	yes	yes	likely/very likely	3	3	35-54	male	tertiary or above	2	urban			0	0		1	0	1.0372	1	0	0	1
861	2006	buying at least monthly	3	no, never	no, never	no	yes	very unlikely/unlikely	4	3	35-54	female	secondary	2	urban	never	never	1	0		1	0	1.080615	1	0	1	0
862	2006	never or buy less than monthly	1	occasionally	occasionally	no	no	very unlikely/unlikely	1	3	18-34	female	secondary	married or formerly married	urban	sometimes/usually/always	sometimes/usually/always	0	0		0	0	1.117101	0	0	1	0
863	2006	buying at least monthly	4	no, never	occasionally	no	no	very unlikely/unlikely	1	2	18-34	female	tertiary or above	married or formerly married	urban	never	sometimes/usually/always	0	0		1	1	1.117101	0	0	0	1
864	2006	buying at least monthly	5	occasionally	no, never	no	yes	very unlikely/unlikely	2	2	35-54	female	tertiary or above	2	urban	sometimes/usually/always	never	0	0		0	1	1.080615	1	0	0	1
865	2006	never or buy less than monthly	888	n/a	n/a	no	no	very unlikely/unlikely	3	5	35-54	female	tertiary or above	2	urban			0	1		0	0	1.080615	1	0	0	1
866	2006	buying at least monthly	4	no, never	no, never	no	no	very unlikely/unlikely	3	3	35-54	female	tertiary or above	2	urban	never	never	0	0		1	1	1.080615	1	0	0	1
867	2006	buying at least monthly	5	yes, always	occasionally	no	yes	very unlikely/unlikely	3	4	18-34	male	tertiary or above	2	urban	sometimes/usually/always	sometimes/usually/always	0	1		0	1	1.073686	0	0	0	1
868	2006	buying at least monthly	5	don't know (family buys)	no, never	no	yes	likely/very likely	2	3	>=55	male	tertiary or above	2	urban		never	0	0		0	1	1.000714	0	1	0	1
869	2006	never or buy less than monthly	2	yes, always	usually	yes	yes	very unlikely/unlikely	4	2	35-54	female	tertiary or above	2	urban	sometimes/usually/always	sometimes/usually/always	1	0		0	0	1.080615	1	0	0	1
870	2006	buying at least monthly	3	no, never	occasionally	no	yes	very unlikely/unlikely	1	4	18-34	male	tertiary or above	married or formerly married	urban	never	sometimes/usually/always	0	1		1	0	1.073686	0	0	0	1
871	2006	buying at least monthly	3	no, never	no, never	no	yes	very unlikely/unlikely	5	5	18-34	female	tertiary or above	2	urban	never	never	1	1		1	0	1.117101	0	0	0	1
872	2006	never or buy less than monthly	888	n/a	n/a	no	no	very unlikely/unlikely	3	4	35-54	female	tertiary or above	2	urban			0	1		0	0	1.080615	1	0	0	1
873	2006	buying at least monthly	6	occasionally	occasionally	no	yes	very unlikely/unlikely	3	3	18-34	male	tertiary or above	married or formerly married	urban	sometimes/usually/always	sometimes/usually/always	0	0		0	1	1.073686	0	0	0	1
874	2006	buying at least monthly	4	yes, always	no, never	no	yes	very unlikely/unlikely	3	4	18-34	male	tertiary or above	2	urban	sometimes/usually/always	never	0	1		1	1	1.073686	0	0	0	1
875	2006	never or buy less than monthly	888	n/a	n/a	no	no	likely/very likely	2	3	18-34	female	tertiary or above	married or formerly married	urban			0	0		0	0	1.117101	0	0	0	1
876	2006	never or buy less than monthly	2	usually	occasionally	no	yes	very unlikely/unlikely	1	2	18-34	male	tertiary or above	married or formerly married	urban	sometimes/usually/always	sometimes/usually/always	0	0		0	0	1.073686	0	0	0	1
877	2006	never or buy less than monthly	2	no, never	occasionally	yes	yes	very unlikely/unlikely	4	3	18-34	male	secondary	2	urban	never	sometimes/usually/always	1	0		0	0	1.073686	0	0	1	0
878	2006	never or buy less than monthly	2	don't know (family buys)	don't know (family buys)	yes	yes	very unlikely/unlikely	3	3	18-34	female	primary or below	married or formerly married	urban			0	0		0	0	1.117101	0	0	0	0
879	2006	buying at least monthly	4	occasionally	no, never	no	no	very unlikely/unlikely	3	2	18-34	male	tertiary or above	married or formerly married	urban	sometimes/usually/always	never	0	0		1	1	1.073686	0	0	0	1
880	2006	buying at least monthly	4	yes, always	occasionally	no	no	very unlikely/unlikely	4	3	18-34	male	tertiary or above	married or formerly married	urban	sometimes/usually/always	sometimes/usually/always	1	0		1	1	1.073686	0	0	0	1
881	2006	never or buy less than monthly	888	n/a	n/a	no	no	very unlikely/unlikely	5	3	18-34	male	tertiary or above	married or formerly married	urban			1	0		0	0	1.073686	0	0	0	1
882	2006	buying at least monthly	3	occasionally	no, never	no	yes	very unlikely/unlikely	2	2	>=55	male	tertiary or above	2	urban	sometimes/usually/always	never	0	0		1	0	1.000714	0	1	0	1
883	2006	buying at least monthly	3	no, never	no, never	no	yes	very unlikely/unlikely	5	3	35-54	female	tertiary or above	2	urban	never	never	1	0		1	0	1.080615	1	0	0	1
884	2006	buying at least monthly	5	no, never	no, never	no	yes	very unlikely/unlikely	3	3	35-54	female	tertiary or above	2	urban	never	never	0	0		0	1	1.080615	1	0	0	1
885	2006	never or buy less than monthly	2	occasionally	occasionally	no	yes	very unlikely/unlikely	3	4	35-54	male	tertiary or above	2	urban	sometimes/usually/always	sometimes/usually/always	0	1		0	0	1.0372	1	0	0	1
886	2006	buying at least monthly	3	occasionally	yes, always	no	no	very unlikely/unlikely	3	2	35-54	male	tertiary or above	2	urban	sometimes/usually/always	sometimes/usually/always	0	0		1	0	1.0372	1	0	0	1
887	2006	buying at least monthly	3	yes, always	no, never	no	no	very unlikely/unlikely	4	4	>=55	male	tertiary or above	2	urban	sometimes/usually/always	never	1	1		1	0	1.000714	0	1	0	1
888	2006	buying at least monthly	3	no, never	no, never	no	yes	very unlikely/unlikely	2	3	>=55	male	tertiary or above	2	urban	never	never	0	0		1	0	1.000714	0	1	0	1
889	2006	never or buy less than monthly	888	n/a	n/a	no	no	very unlikely/unlikely	4	4	35-54	female	tertiary or above	2	urban			1	1		0	0	1.080615	1	0	0	1
890	2006	buying at least monthly	3	no, never	no, never	no	yes	likely/very likely	4	4	>=55	male	tertiary or above	2	urban	never	never	1	1		1	0	1.000714	0	1	0	1
891	2006	buying at least monthly	4	no, never	no, never	no	yes	very unlikely/unlikely	3	3	>=55	male	tertiary or above	2	urban	never	never	0	0		1	1	1.000714	0	1	0	1
892	2006	never or buy less than monthly	888	n/a	n/a	no	no	very unlikely/unlikely	3	3	18-34	female	tertiary or above	married or formerly married	urban			0	0		0	0	1.117101	0	0	0	1
893	2006	never or buy less than monthly	1	occasionally	usually	no	no	very unlikely/unlikely	1	2	>=55	female	tertiary or above	2	urban	sometimes/usually/always	sometimes/usually/always	0	0		0	0	1.044129	0	1	0	1
894	2006	never or buy less than monthly	1	usually	yes, always	no	no	very unlikely/unlikely	5	3	18-34	female	secondary	2	urban	sometimes/usually/always	sometimes/usually/always	1	0		0	0	1.117101	0	0	1	0
895	2006	never or buy less than monthly	1	yes, always	occasionally	no	yes	very unlikely/unlikely	3	4	>=55	male	tertiary or above	2	urban	sometimes/usually/always	sometimes/usually/always	0	1		0	0	1.000714	0	1	0	1
896	2006	buying at least monthly	3	usually	occasionally	no	no	likely/very likely	3	4	18-34	female	tertiary or above	married or formerly married	urban	sometimes/usually/always	sometimes/usually/always	0	1		1	0	1.117101	0	0	0	1
897	2006	buying at least monthly	3	don't know (family buys)	don't know (family buys)	no	yes	likely/very likely	4	4	>=55	male	secondary	2	urban			1	1		1	0	1.000714	0	1	1	0
898	2006	never or buy less than monthly	2	occasionally	no, never	no	yes	likely/very likely	2	3	35-54	female	tertiary or above	2	urban	sometimes/usually/always	never	0	0		0	0	1.080615	1	0	0	1
899	2006	buying at least monthly	4	occasionally	occasionally	no	yes	very unlikely/unlikely	5	3	35-54	female	tertiary or above	2	urban	sometimes/usually/always	sometimes/usually/always	1	0		1	1	1.080615	1	0	0	1
900	2006	never or buy less than monthly	2	occasionally	occasionally	no	no	likely/very likely	2	5	>=55	male	tertiary or above	2	urban	sometimes/usually/always	sometimes/usually/always	0	1		0	0	1.000714	0	1	0	1
901	2006	never or buy less than monthly	888	n/a	n/a	no	no	likely/very likely	2	3	35-54	female	secondary	2	urban			0	0		0	0	1.080615	1	0	1	0
902	2006	never or buy less than monthly	2	occasionally	occasionally	no	yes	likely/very likely	2	5	35-54	female	tertiary or above	2	urban	sometimes/usually/always	sometimes/usually/always	0	1		0	0	1.080615	1	0	0	1
903	2006	buying at least monthly	5	yes, always	occasionally	no	no	very unlikely/unlikely	3	3	18-34	female	secondary	2	urban	sometimes/usually/always	sometimes/usually/always	0	0		0	1	1.117101	0	0	1	0
904	2006	buying at least monthly	5	no, never	no, never	yes	yes	very unlikely/unlikely	5	5	>=55	female	tertiary or above	2	urban	never	never	1	1		0	1	1.044129	0	1	0	1
905	2006	buying at least monthly	3	usually	no, never	no	yes	very unlikely/unlikely	4	4	18-34	female	tertiary or above	2	urban	sometimes/usually/always	never	1	1		1	0	1.117101	0	0	0	1
906	2006	never or buy less than monthly	2	no, never	no, never	no	yes	very unlikely/unlikely	4	4	35-54	male	tertiary or above	2	urban	never	never	1	1		0	0	1.0372	1	0	0	1
907	2006	never or buy less than monthly	2	no, never	no, never	no	yes	very unlikely/unlikely	1	4	35-54	male	tertiary or above	2	urban	never	never	0	1		0	0	1.0372	1	0	0	1
908	2006	never or buy less than monthly	2	occasionally	no, never	no	yes	very unlikely/unlikely	3	4	>=55	male	tertiary or above	2	urban	sometimes/usually/always	never	0	1		0	0	1.000714	0	1	0	1
909	2006	buying at least monthly	3	usually	no, never	no	yes	very unlikely/unlikely	3	3	35-54	female	tertiary or above	2	urban	sometimes/usually/always	never	0	0		1	0	1.080615	1	0	0	1
910	2006	buying at least monthly	3	no, never	no, never	no	yes	very unlikely/unlikely	3	4	18-34	male	tertiary or above	married or formerly married	urban	never	never	0	1		1	0	1.073686	0	0	0	1
911	2006	buying at least monthly	3	no, never	no, never	no	yes	likely/very likely	3	3	35-54	male	tertiary or above	2	urban	never	never	0	0		1	0	1.0372	1	0	0	1
912	2006	never or buy less than monthly	2	no, never	no, never	no	yes	very unlikely/unlikely	4	4	18-34	male	tertiary or above	2	urban	never	never	1	1		0	0	1.073686	0	0	0	1
913	2006	never or buy less than monthly	2	occasionally	yes, always	no	no	very unlikely/unlikely	2	3	18-34	female	tertiary or above	married or formerly married	urban	sometimes/usually/always	sometimes/usually/always	0	0		0	0	1.117101	0	0	0	1
914	2006	buying at least monthly	5	no, never	no, never	no	no	very unlikely/unlikely	3	2	18-34	male	tertiary or above	married or formerly married	urban	never	never	0	0		0	1	1.073686	0	0	0	1
915	2006	buying at least monthly	5	no, never	no, never	no	no	very unlikely/unlikely	3	2	18-34	female	tertiary or above	married or formerly married	urban	never	never	0	0		0	1	1.117101	0	0	0	1
916	2006	never or buy less than monthly	2	usually	yes, always	yes	no	likely/very likely	2	4	18-34	female	tertiary or above	married or formerly married	urban	sometimes/usually/always	sometimes/usually/always	0	1		0	0	1.117101	0	0	0	1
917	2006	buying at least monthly	4	usually	usually	no	yes	very unlikely/unlikely	4	3	18-34	female	tertiary or above	married or formerly married	urban	sometimes/usually/always	sometimes/usually/always	1	0		1	1	1.117101	0	0	0	1
918	2006	never or buy less than monthly	2	no, never	no, never	no	yes	very unlikely/unlikely	2	4	35-54	female	tertiary or above	2	urban	never	never	0	1		0	0	1.080615	1	0	0	1
919	2006	buying at least monthly	6	no, never	no, never	no	no	very unlikely/unlikely	1	2	18-34	male	tertiary or above	married or formerly married	urban	never	never	0	0		0	1	1.073686	0	0	0	1
920	2006	never or buy less than monthly	2	no, never	no, never	no	yes	very unlikely/unlikely	3	3	18-34	female	secondary	married or formerly married	urban	never	never	0	0		0	0	1.117101	0	0	1	0
921	2006	never or buy less than monthly	1	yes, always	yes, always	yes	yes	very unlikely/unlikely	3	4	18-34	female	tertiary or above	2	urban	sometimes/usually/always	sometimes/usually/always	0	1		0	0	1.117101	0	0	0	1
922	2006	buying at least monthly	3	occasionally	occasionally	no	yes	very unlikely/unlikely	3	3	18-34	male	tertiary or above	married or formerly married	urban	sometimes/usually/always	sometimes/usually/always	0	0		1	0	1.073686	0	0	0	1
923	2006	never or buy less than monthly	2	yes, always	yes, always	yes	yes	very unlikely/unlikely	4	4	35-54	male	secondary	2	urban	sometimes/usually/always	sometimes/usually/always	1	1		0	0	1.0372	1	0	1	0
924	2006	buying at least monthly	3	usually	usually	yes	yes	very unlikely/unlikely	3	2	18-34	male	tertiary or above	married or formerly married	urban	sometimes/usually/always	sometimes/usually/always	0	0		1	0	1.073686	0	0	0	1
925	2006	never or buy less than monthly	2	occasionally	no, never	no	yes	very unlikely/unlikely	3	3	18-34	male	tertiary or above	married or formerly married	urban	sometimes/usually/always	never	0	0		0	0	1.073686	0	0	0	1
926	2006	buying at least monthly	4	usually	no, never	yes	yes	likely/very likely	3	2	18-34	male	tertiary or above	2	urban	sometimes/usually/always	never	0	0		1	1	1.073686	0	0	0	1
927	2006	never or buy less than monthly	1	no, never	no, never	no	yes	very unlikely/unlikely	2	3	18-34	male	tertiary or above	married or formerly married	urban	never	never	0	0		0	0	1.073686	0	0	0	1
928	2006	never or buy less than monthly	2	no, never	occasionally	no	no	likely/very likely	2	4	35-54	female	tertiary or above	2	urban	never	sometimes/usually/always	0	1		0	0	1.080615	1	0	0	1
929	2006	never or buy less than monthly	888	n/a	n/a	no	no	very unlikely/unlikely	3	2	18-34	male	tertiary or above	married or formerly married	urban			0	0		0	0	1.073686	0	0	0	1
930	2006	never or buy less than monthly	2	usually	occasionally	no	yes	very unlikely/unlikely	2	3	18-34	female	tertiary or above	married or formerly married	urban	sometimes/usually/always	sometimes/usually/always	0	0		0	0	1.117101	0	0	0	1
931	2006	buying at least monthly	4	occasionally	occasionally	no	yes	likely/very likely	4	2	35-54	male	tertiary or above	2	urban	sometimes/usually/always	sometimes/usually/always	1	0		1	1	1.0372	1	0	0	1
932	2006	never or buy less than monthly	2	yes, always	no, never	no	yes	very unlikely/unlikely	3	3	18-34	female	tertiary or above	2	urban	sometimes/usually/always	never	0	0		0	0	1.117101	0	0	0	1
933	2006	buying at least monthly	4	no, never	no, never	no	yes	very unlikely/unlikely	4	3	35-54	female	secondary	2	urban	never	never	1	0		1	1	1.080615	1	0	1	0
934	2006	never or buy less than monthly	1	occasionally	no, never	no	no	very unlikely/unlikely	1	3	18-34	female	tertiary or above	married or formerly married	urban	sometimes/usually/always	never	0	0		0	0	1.117101	0	0	0	1
935	2006	never or buy less than monthly	888	n/a	n/a	no	no	likely/very likely	5	5	35-54	male	tertiary or above	2	urban			1	1		0	0	1.0372	1	0	0	1
936	2006	buying at least monthly	5	no, never	no, never	no	yes	likely/very likely	5	4	35-54	female	secondary	2	urban	never	never	1	1		0	1	1.080615	1	0	1	0
937	2006	never or buy less than monthly	888	n/a	n/a	no	no	very unlikely/unlikely	3	4	18-34	female	secondary	2	urban			0	1		0	0	1.117101	0	0	1	0
938	2006	never or buy less than monthly	888	n/a	n/a	no	no	very unlikely/unlikely	4	4	35-54	male	tertiary or above	married or formerly married	urban			1	1		0	0	1.0372	1	0	0	1
939	2006	never or buy less than monthly	888	n/a	n/a	no	no	likely/very likely	3	3	18-34	male	tertiary or above	2	urban			0	0		0	0	1.073686	0	0	0	1
940	2006	buying at least monthly	4	occasionally	yes, always	yes	yes	likely/very likely	4	3	18-34	female	tertiary or above	married or formerly married	urban	sometimes/usually/always	sometimes/usually/always	1	0		1	1	1.117101	0	0	0	1
941	2006	buying at least monthly	3	no, never	no, never	no	yes	very unlikely/unlikely	3	3	35-54	male	secondary	2	urban	never	never	0	0		1	0	1.0372	1	0	1	0
942	2006	buying at least monthly	3	yes, always	occasionally	no	no	very unlikely/unlikely	4	3	18-34	male	tertiary or above	married or formerly married	urban	sometimes/usually/always	sometimes/usually/always	1	0		1	0	1.073686	0	0	0	1
943	2006	buying at least monthly	3	no, never	no, never	no	yes	very unlikely/unlikely	2	5	18-34	female	tertiary or above	2	urban	never	never	0	1		1	0	1.117101	0	0	0	1
944	2006	never or buy less than monthly	2	no, never	no, never	yes	yes	very unlikely/unlikely	4	2	35-54	female	secondary	2	urban	never	never	1	0		0	0	1.080615	1	0	1	0
945	2006	buying at least monthly	4	occasionally	no, never	no	yes	likely/very likely	5	5	35-54	male	secondary	2	urban	sometimes/usually/always	never	1	1		1	1	1.0372	1	0	1	0
946	2006	buying at least monthly	3	no, never	occasionally	yes	yes	very unlikely/unlikely	3	4	18-34	male	tertiary or above	married or formerly married	urban	never	sometimes/usually/always	0	1		1	0	1.073686	0	0	0	1
947	2006	buying at least monthly	3	no, never	no, never	no	no	very unlikely/unlikely	2	4	35-54	male	tertiary or above	2	urban	never	never	0	1		1	0	1.0372	1	0	0	1
948	2006	never or buy less than monthly	888	n/a	n/a	no	no	very unlikely/unlikely	4	2	18-34	male	secondary	2	urban			1	0		0	0	1.073686	0	0	1	0
949	2006	buying at least monthly	4	yes, always	occasionally	yes	no	very unlikely/unlikely	2	3	18-34	male	tertiary or above	2	urban	sometimes/usually/always	sometimes/usually/always	0	0		1	1	1.073686	0	0	0	1
950	2006	buying at least monthly	3	no, never	no, never	no	no	very unlikely/unlikely	3	5	18-34	male	tertiary or above	2	urban	never	never	0	1		1	0	1.073686	0	0	0	1
951	2006	never or buy less than monthly	888	n/a	n/a	no	no	very unlikely/unlikely	3	3	18-34	female	tertiary or above	married or formerly married	urban			0	0		0	0	1.117101	0	0	0	1
952	2006	buying at least monthly	5	yes, always	no, never	no	yes	very unlikely/unlikely	2	3	35-54	female	secondary	2	urban	sometimes/usually/always	never	0	0		0	1	1.080615	1	0	1	0
953	2006	never or buy less than monthly	888	n/a	n/a	no	no	very unlikely/unlikely	1	1	35-54	female	tertiary or above	2	urban			0	0		0	0	1.080615	1	0	0	1
954	2006	never or buy less than monthly	888	n/a	n/a	no	no	very unlikely/unlikely	3	3	18-34	female	tertiary or above	married or formerly married	urban			0	0		0	0	1.117101	0	0	0	1
955	2006	buying at least monthly	4	no, never	no, never	no	yes	very unlikely/unlikely	3	3	35-54	male	tertiary or above	2	urban	never	never	0	0		1	1	1.0372	1	0	0	1
956	2006	buying at least monthly	4	no, never	no, never	no	yes	very unlikely/unlikely	2	3	35-54	female	secondary	2	urban	never	never	0	0		1	1	1.080615	1	0	1	0
957	2006	buying at least monthly	3	occasionally	no, never	no	yes	likely/very likely	2	3	>=55	male	tertiary or above	2	urban	sometimes/usually/always	never	0	0		1	0	1.000714	0	1	0	1
958	2006	buying at least monthly	5	don't know (family buys)	don't know (family buys)	no	yes	very unlikely/unlikely	2	2	18-34	male	tertiary or above	married or formerly married	urban			0	0		0	1	1.073686	0	0	0	1
959	2006	buying at least monthly	5	occasionally	no, never	no	no	very unlikely/unlikely	4	4	35-54	female	tertiary or above	2	urban	sometimes/usually/always	never	1	1		0	1	1.080615	1	0	0	1
960	2006	buying at least monthly	4	no, never	no, never	no	yes	very unlikely/unlikely	4	3	35-54	female	secondary	2	urban	never	never	1	0		1	1	1.080615	1	0	1	0
961	2006	never or buy less than monthly	2	no, never	no, never	no	yes	likely/very likely	2	5	18-34	female	secondary	married or formerly married	urban	never	never	0	1		0	0	1.117101	0	0	1	0
962	2006	buying at least monthly	3	don't know (family buys)	usually	no	yes	very unlikely/unlikely	3	3	35-54	female	tertiary or above	2	urban		sometimes/usually/always	0	0		1	0	1.080615	1	0	0	1
963	2006	buying at least monthly	4	usually	no, never	no	no	very unlikely/unlikely	2	3	18-34	male	tertiary or above	married or formerly married	urban	sometimes/usually/always	never	0	0		1	1	1.073686	0	0	0	1
964	2006	never or buy less than monthly	1	no, never	occasionally	yes	yes	very unlikely/unlikely	3	3	35-54	female	tertiary or above	2	urban	never	sometimes/usually/always	0	0		0	0	1.080615	1	0	0	1
965	2006	buying at least monthly	6	no, never	no, never	no	yes	very unlikely/unlikely	2	2	35-54	female	secondary	2	urban	never	never	0	0		0	1	1.080615	1	0	1	0
966	2006	never or buy less than monthly	2	occasionally	no, never	yes	no	very unlikely/unlikely	3	4	35-54	male	tertiary or above	2	urban	sometimes/usually/always	never	0	1		0	0	1.0372	1	0	0	1
967	2006	never or buy less than monthly	888	n/a	n/a	no	no	very unlikely/unlikely	3	3	35-54	female	tertiary or above	2	urban			0	0		0	0	1.080615	1	0	0	1
968	2006	never or buy less than monthly	1	no, never	no, never	no	yes	likely/very likely	2	4	18-34	female	secondary	married or formerly married	urban	never	never	0	1		0	0	1.117101	0	0	1	0
969	2006	never or buy less than monthly	2	no, never	no, never	no	yes	very unlikely/unlikely	2	4	35-54	male	tertiary or above	2	urban	never	never	0	1		0	0	1.0372	1	0	0	1
970	2006	buying at least monthly	3	usually	occasionally	no	yes	likely/very likely	2	4	18-34	male	tertiary or above	married or formerly married	urban	sometimes/usually/always	sometimes/usually/always	0	1		1	0	1.073686	0	0	0	1
971	2006	buying at least monthly	3	don't know (family buys)	usually	no	yes	very unlikely/unlikely	3	3	35-54	male	secondary	2	urban		sometimes/usually/always	0	0		1	0	1.0372	1	0	1	0
972	2006	never or buy less than monthly	2	usually	no, never	no	yes	very unlikely/unlikely	3	3	18-34	male	tertiary or above	2	urban	sometimes/usually/always	never	0	0		0	0	1.073686	0	0	0	1
973	2006	buying at least monthly	4	don't know (family buys)	no, never	yes	yes	likely/very likely	3	3	18-34	male	tertiary or above	married or formerly married	urban		never	0	0		1	1	1.073686	0	0	0	1
974	2006	buying at least monthly	5	occasionally	occasionally	no	yes	very unlikely/unlikely	3	3	18-34	female	tertiary or above	2	urban	sometimes/usually/always	sometimes/usually/always	0	0		0	1	1.117101	0	0	0	1
975	2006	buying at least monthly	6	don't know (family buys)	no, never	no	no	very unlikely/unlikely	5	4	18-34	male	tertiary or above	married or formerly married	urban		never	1	1		0	1	1.073686	0	0	0	1
976	2006	buying at least monthly	5	occasionally	no, never	no	yes	likely/very likely	2	2	18-34	male	tertiary or above	married or formerly married	urban	sometimes/usually/always	never	0	0		0	1	1.073686	0	0	0	1
977	2006	never or buy less than monthly	888	n/a	n/a	no	no	very unlikely/unlikely	1	4	18-34	male	tertiary or above	married or formerly married	urban			0	1		0	0	1.073686	0	0	0	1
978	2006	buying at least monthly	5	don't know (family buys)	no, never	no	no	very unlikely/unlikely	2	3	18-34	male	tertiary or above	married or formerly married	urban		never	0	0		0	1	1.073686	0	0	0	1
979	2006	never or buy less than monthly	888	n/a	n/a	no	no	very unlikely/unlikely	2	5	18-34	female	tertiary or above	2	urban			0	1		0	0	1.117101	0	0	0	1
980	2006	buying at least monthly	4	no, never	no, never	yes	yes	very unlikely/unlikely	4	3	18-34	female	tertiary or above	married or formerly married	urban	never	never	1	0		1	1	1.117101	0	0	0	1
981	2006	buying at least monthly	3	don't know (family buys)	don't know (family buys)	no	no	very unlikely/unlikely	3	3	18-34	female	tertiary or above	married or formerly married	urban			0	0		1	0	1.117101	0	0	0	1
982	2006	buying at least monthly	4	no, never	occasionally	no	yes	likely/very likely	2	3	18-34	female	tertiary or above	married or formerly married	urban	never	sometimes/usually/always	0	0		1	1	1.117101	0	0	0	1
983	2006	never or buy less than monthly	888	n/a	n/a	no	no	likely/very likely	4	4	35-54	female	secondary	2	urban			1	1		0	0	1.080615	1	0	1	0
984	2006	buying at least monthly	3	occasionally	no, never	no	yes	likely/very likely	2	2	35-54	male	tertiary or above	2	urban	sometimes/usually/always	never	0	0		1	0	1.0372	1	0	0	1
985	2006	buying at least monthly	4	no, never	no, never	yes	yes	likely/very likely	5	3	18-34	female	tertiary or above	2	urban	never	never	1	0		1	1	1.117101	0	0	0	1
986	2006	never or buy less than monthly	1	yes, always	occasionally	yes	yes	very unlikely/unlikely	3	5	18-34	female	tertiary or above	2	urban	sometimes/usually/always	sometimes/usually/always	0	1		0	0	1.117101	0	0	0	1
987	2006	never or buy less than monthly	2	no, never	no, never	yes	yes	very unlikely/unlikely	2	4	35-54	female	secondary	2	urban	never	never	0	1		0	0	1.080615	1	0	1	0
988	2006	never or buy less than monthly	2	occasionally	usually	no	yes	very unlikely/unlikely	3	3	18-34	female	secondary	married or formerly married	urban	sometimes/usually/always	sometimes/usually/always	0	0		0	0	1.117101	0	0	1	0
989	2006	never or buy less than monthly	2	occasionally	no, never	no	yes	very unlikely/unlikely	3	3	18-34	male	tertiary or above	2	urban	sometimes/usually/always	never	0	0		0	0	1.073686	0	0	0	1
990	2006	buying at least monthly	4	yes, always	occasionally	no	no	very unlikely/unlikely	4	3	18-34	male	tertiary or above	married or formerly married	urban	sometimes/usually/always	sometimes/usually/always	1	0		1	1	1.073686	0	0	0	1
991	2006	never or buy less than monthly	1	yes, always	yes, always	yes	yes	likely/very likely	2	4	18-34	male	tertiary or above	married or formerly married	urban	sometimes/usually/always	sometimes/usually/always	0	1		0	0	1.073686	0	0	0	1
992	2006	never or buy less than monthly	888	n/a	n/a	no	no	very unlikely/unlikely	4	3	35-54	male	tertiary or above	2	urban			1	0		0	0	1.0372	1	0	0	1
993	2006	never or buy less than monthly	888	n/a	n/a	no	no	very unlikely/unlikely	3	5	18-34	male	secondary	2	urban			0	1		0	0	1.073686	0	0	1	0
994	2006	never or buy less than monthly	888	n/a	n/a	no	no	very unlikely/unlikely	3	2	18-34	male	secondary	2	urban			0	0		0	0	1.073686	0	0	1	0
995	2006	never or buy less than monthly	888	n/a	n/a	no	no	very unlikely/unlikely	2	3	35-54	female	secondary	2	urban			0	0		0	0	1.080615	1	0	1	0
996	2006	buying at least monthly	5	no, never	no, never	no	yes	very unlikely/unlikely	2	3	>=55	female	secondary	2	urban	never	never	0	0		0	1	1.044129	0	1	1	0
997	2006	never or buy less than monthly	888	n/a	n/a	no	no	very unlikely/unlikely	3	4	18-34	male	tertiary or above	2	urban			0	1		0	0	1.073686	0	0	0	1
998	2006	never or buy less than monthly	2	no, never	no, never	no	no	very unlikely/unlikely	2	5	35-54	male	tertiary or above	2	urban	never	never	0	1		0	0	1.0372	1	0	0	1
999	2006	buying at least monthly	4	no, never	no, never	yes	yes	very unlikely/unlikely	4	5	35-54	female	tertiary or above	2	urban	never	never	1	1		1	1	1.080615	1	0	0	1
1000	2006	buying at least monthly	3	usually	no, never	no	no	very unlikely/unlikely	3	3	35-54	female	secondary	2	urban	sometimes/usually/always	never	0	0		1	0	1.080615	1	0	1	0
1001	2006	never or buy less than monthly	888	n/a	n/a	yes	no	very unlikely/unlikely	4	2	18-34	female	secondary	married or formerly married	urban			1	0		0	0	1.117101	0	0	1	0
1002	2006	buying at least monthly	5	usually	occasionally	no	no	very unlikely/unlikely	4	3	35-54	female	secondary	2	urban	sometimes/usually/always	sometimes/usually/always	1	0		0	1	1.080615	1	0	1	0
1003	2006	never or buy less than monthly	888	n/a	n/a	no	no	very unlikely/unlikely	3	2	35-54	female	secondary	2	urban			0	0		0	0	1.080615	1	0	1	0
1004	2006	buying at least monthly	5	usually	no, never	no	no	very unlikely/unlikely	3	2	35-54	female	secondary	2	urban	sometimes/usually/always	never	0	0		0	1	1.080615	1	0	1	0
1005	2006	buying at least monthly	4	yes, always	occasionally	no	no	very unlikely/unlikely	4	2	18-34	female	secondary	married or formerly married	urban	sometimes/usually/always	sometimes/usually/always	1	0		1	1	1.117101	0	0	1	0
1006	2006	buying at least monthly	3	yes, always	occasionally	no	yes	very unlikely/unlikely	3	3	18-34	female	tertiary or above	married or formerly married	urban	sometimes/usually/always	sometimes/usually/always	0	0		1	0	1.117101	0	0	0	1
1007	2006	buying at least monthly	4	no, never	no, never	no	yes	very unlikely/unlikely	2	2	35-54	female	secondary	2	urban	never	never	0	0		1	1	1.080615	1	0	1	0
1008	2006	never or buy less than monthly	2	occasionally	no, never	no	no	likely/very likely	3	3	35-54	male	secondary	2	urban	sometimes/usually/always	never	0	0		0	0	1.0372	1	0	1	0
1009	2006	buying at least monthly	4	usually	no, never	no	yes	very unlikely/unlikely	3	2	35-54	male	secondary	2	urban	sometimes/usually/always	never	0	0		1	1	1.0372	1	0	1	0
1010	2006	never or buy less than monthly	1	occasionally	occasionally	no	yes	very unlikely/unlikely	3	4	18-34	female	tertiary or above	married or formerly married	urban	sometimes/usually/always	sometimes/usually/always	0	1		0	0	1.117101	0	0	0	1
1011	2006	never or buy less than monthly	2	occasionally	usually	no	yes	likely/very likely	3	4	35-54	male	tertiary or above	2	urban	sometimes/usually/always	sometimes/usually/always	0	1		0	0	1.0372	1	0	0	1
1012	2006	never or buy less than monthly	888	n/a	n/a	no	no	likely/very likely	4	4	35-54	male	tertiary or above	2	urban			1	1		0	0	1.0372	1	0	0	1
1013	2006	never or buy less than monthly	2	occasionally	occasionally	no	yes	likely/very likely	3	4	35-54	male	tertiary or above	2	urban	sometimes/usually/always	sometimes/usually/always	0	1		0	0	1.0372	1	0	0	1
1014	2006	never or buy less than monthly	2	usually	occasionally	no	yes	very unlikely/unlikely	2	4	18-34	female	tertiary or above	married or formerly married	urban	sometimes/usually/always	sometimes/usually/always	0	1		0	0	1.117101	0	0	0	1
1015	2006	never or buy less than monthly	888	n/a	n/a	yes	no	very unlikely/unlikely	2	4	18-34	female	secondary	married or formerly married	urban			0	1		0	0	1.117101	0	0	1	0
1016	2006	never or buy less than monthly	888	n/a	n/a	no	no	very unlikely/unlikely	3	4	18-34	female	secondary	married or formerly married	urban			0	1		0	0	1.117101	0	0	1	0
1017	2006	never or buy less than monthly	888	n/a	n/a	no	no	likely/very likely	4	5	18-34	female	tertiary or above	married or formerly married	urban			1	1		0	0	1.117101	0	0	0	1
1018	2006	never or buy less than monthly	888	n/a	n/a	no	no	very unlikely/unlikely	4	4	18-34	male	tertiary or above	married or formerly married	urban			1	1		0	0	1.073686	0	0	0	1
1019	2006	buying at least monthly	4	no, never	no, never	no	no	very unlikely/unlikely	3	2	35-54	female	secondary	2	urban	never	never	0	0		1	1	1.080615	1	0	1	0
1020	2006	never or buy less than monthly	2	no, never	no, never	no	no	very unlikely/unlikely	3	3	35-54	female	secondary	2	urban	never	never	0	0		0	0	1.080615	1	0	1	0
1021	2006	buying at least monthly	4	usually	occasionally	yes	yes	very unlikely/unlikely	3	3	18-34	male	tertiary or above	married or formerly married	urban	sometimes/usually/always	sometimes/usually/always	0	0		1	1	1.073686	0	0	0	1
1022	2006	never or buy less than monthly	888	n/a	n/a	no	no	likely/very likely	2	3	35-54	male	tertiary or above	2	urban			0	0		0	0	1.0372	1	0	0	1
1023	2006	never or buy less than monthly	1	occasionally	no, never	no	no	likely/very likely	2	4	18-34	female	secondary	2	urban	sometimes/usually/always	never	0	1		0	0	1.117101	0	0	1	0
1024	2006	buying at least monthly	4	usually	occasionally	no	yes	likely/very likely	3	2	18-34	male	tertiary or above	married or formerly married	urban	sometimes/usually/always	sometimes/usually/always	0	0		1	1	1.073686	0	0	0	1
1025	2006	never or buy less than monthly	888	n/a	n/a	no	no	very unlikely/unlikely	2	3	18-34	female	tertiary or above	married or formerly married	urban			0	0		0	0	1.117101	0	0	0	1
1026	2006	never or buy less than monthly	888	n/a	n/a	no	no	very unlikely/unlikely	2	2	18-34	male	tertiary or above	married or formerly married	urban			0	0		0	0	1.073686	0	0	0	1
1027	2006	never or buy less than monthly	888	n/a	n/a	no	no	very unlikely/unlikely	3	3	18-34	male	tertiary or above	2	urban			0	0		0	0	1.073686	0	0	0	1
1028	2006	never or buy less than monthly	2	no, never	no, never	no	yes	very unlikely/unlikely	1	4	18-34	female	tertiary or above	2	urban	never	never	0	1		0	0	1.117101	0	0	0	1
1029	2006	never or buy less than monthly	888	n/a	n/a	no	no	very unlikely/unlikely	2	4	35-54	male	tertiary or above	2	urban			0	1		0	0	1.0372	1	0	0	1
1030	2006	never or buy less than monthly	2	no, never	no, never	no	yes	very unlikely/unlikely	4	4	18-34	male	tertiary or above	married or formerly married	urban	never	never	1	1		0	0	1.073686	0	0	0	1
1031	2006	buying at least monthly	3	don't know (family buys)	no, never	no	yes	very unlikely/unlikely	3	3	18-34	male	secondary	2	urban		never	0	0		1	0	1.073686	0	0	1	0
1032	2006	buying at least monthly	3	no, never	no, never	no	no	very unlikely/unlikely	4	2	18-34	male	secondary	2	urban	never	never	1	0		1	0	1.073686	0	0	1	0
1033	2006	buying at least monthly	4	no, never	no, never	no	no	very unlikely/unlikely	2	4	35-54	male	tertiary or above	2	urban	never	never	0	1		1	1	1.0372	1	0	0	1
1034	2006	never or buy less than monthly	1	no, never	no, never	no	no	likely/very likely	2	4	18-34	female	secondary	married or formerly married	urban	never	never	0	1		0	0	1.117101	0	0	1	0
1035	2006	never or buy less than monthly	2	no, never	usually	no	yes	very unlikely/unlikely	3	3	18-34	female	secondary	married or formerly married	urban	never	sometimes/usually/always	0	0		0	0	1.117101	0	0	1	0
1036	2006	buying at least monthly	3	don't know (family buys)	occasionally	no	yes	very unlikely/unlikely	1	2	35-54	male	secondary	2	urban		sometimes/usually/always	0	0		1	0	1.0372	1	0	1	0
1037	2006	buying at least monthly	4	usually	no, never	no	yes	very unlikely/unlikely	3	2	35-54	male	secondary	2	urban	sometimes/usually/always	never	0	0		1	1	1.0372	1	0	1	0
1038	2006	never or buy less than monthly	1	occasionally	no, never	no	yes	very unlikely/unlikely	4	5	18-34	female	secondary	2	urban	sometimes/usually/always	never	1	1		0	0	1.117101	0	0	1	0
1039	2006	buying at least monthly	4	no, never	no, never	no	no	very unlikely/unlikely	5	1	35-54	female	secondary	2	urban	never	never	1	0		1	1	1.080615	1	0	1	0
1040	2006	buying at least monthly	5	usually	no, never	no	yes	very unlikely/unlikely	4	4	35-54	female	secondary	2	urban	sometimes/usually/always	never	1	1		0	1	1.080615	1	0	1	0
1041	2006	buying at least monthly	4	no, never	no, never	no	yes	very unlikely/unlikely	2	2	35-54	female	secondary	2	urban	never	never	0	0		1	1	1.080615	1	0	1	0
1042	2006	buying at least monthly	4	no, never	no, never	no	no	very unlikely/unlikely	3	3	35-54	female	secondary	2	urban	never	never	0	0		1	1	1.080615	1	0	1	0
1043	2006	buying at least monthly	5	no, never	no, never	no	no	very unlikely/unlikely	2	2	35-54	female	secondary	2	urban	never	never	0	0		0	1	1.080615	1	0	1	0
1044	2006	buying at least monthly	5	no, never	no, never	no	yes	very unlikely/unlikely	4	4	35-54	female	secondary	2	urban	never	never	1	1		0	1	1.080615	1	0	1	0
1045	2006	buying at least monthly	4	yes, always	yes, always	yes	yes	very unlikely/unlikely	2	3		female		2	urban	sometimes/usually/always	sometimes/usually/always	0	0		1	1	1.083924
1046	2006	buying at least monthly	4	occasionally	no, never	no	no	very unlikely/unlikely	3	4	35-54	female	secondary	2	urban	sometimes/usually/always	never	0	1		1	1	1.080615	1	0	1	0
1047	2006	buying at least monthly	3	no, never	no, never	no	yes	very unlikely/unlikely	3	4	35-54	female	secondary	2	urban	never	never	0	1		1	0	1.080615	1	0	1	0
1048	2006	never or buy less than monthly	1	occasionally	occasionally	no	yes	very unlikely/unlikely	2	4	35-54	female	tertiary or above	2	urban	sometimes/usually/always	sometimes/usually/always	0	1		0	0	1.080615	1	0	0	1
1049	2006	buying at least monthly	4	no, never	occasionally	no	no	very unlikely/unlikely	3	4	35-54	male	secondary	2	urban	never	sometimes/usually/always	0	1		1	1	1.0372	1	0	1	0
1050	2006	never or buy less than monthly	2	yes, always	no, never	no	no	very unlikely/unlikely	4	3	18-34	male	tertiary or above	married or formerly married	urban	sometimes/usually/always	never	1	0		0	0	1.073686	0	0	0	1
1051	2006	never or buy less than monthly	2	no, never	no, never	no	no	very unlikely/unlikely	2	2	35-54	male	secondary	2	urban	never	never	0	0		0	0	1.0372	1	0	1	0
1052	2006	never or buy less than monthly	2	no, never	no, never	yes	yes	very unlikely/unlikely	2	3	18-34	male	secondary	married or formerly married	urban	never	never	0	0		0	0	1.073686	0	0	1	0
1053	2006	never or buy less than monthly	888	n/a	n/a	no	no	very unlikely/unlikely	4	3	18-34	male	tertiary or above	married or formerly married	urban			1	0		0	0	1.073686	0	0	0	1
1054	2006	buying at least monthly	4	no, never	no, never	no	no	very unlikely/unlikely	4	3	18-34	female	secondary	married or formerly married	urban	never	never	1	0		1	1	1.117101	0	0	1	0
1055	2006	buying at least monthly	4	no, never	no, never	no	no	very unlikely/unlikely	3	4	18-34	female	tertiary or above	married or formerly married	urban	never	never	0	1		1	1	1.117101	0	0	0	1
1056	2006	buying at least monthly	4	no, never	occasionally	no	no	very unlikely/unlikely	3	3	35-54	female	secondary	2	urban	never	sometimes/usually/always	0	0		1	1	1.080615	1	0	1	0
1057	2006	never or buy less than monthly	2	no, never	no, never	no	yes	very unlikely/unlikely	2	3	35-54	female	secondary	2	urban	never	never	0	0		0	0	1.080615	1	0	1	0
1058	2006	never or buy less than monthly	888	n/a	n/a	no	no	likely/very likely	2	4	35-54	female	tertiary or above	2	urban			0	1		0	0	1.080615	1	0	0	1
1059	2006	never or buy less than monthly	2	no, never	no, never	no	no	very unlikely/unlikely	3	3	35-54	male	secondary	2	urban	never	never	0	0		0	0	1.0372	1	0	1	0
1060	2006	buying at least monthly	4	usually	occasionally	no	yes	very unlikely/unlikely	4	3	35-54	female	tertiary or above	2	urban	sometimes/usually/always	sometimes/usually/always	1	0		1	1	1.080615	1	0	0	1
1061	2006	never or buy less than monthly	2	usually	occasionally	yes	yes	very unlikely/unlikely	4	3	35-54	female	tertiary or above	2	urban	sometimes/usually/always	sometimes/usually/always	1	0		0	0	1.080615	1	0	0	1
1062	2006	buying at least monthly	3	no, never	no, never	no	yes	very unlikely/unlikely	2	2	18-34	female	tertiary or above	2	urban	never	never	0	0		1	0	1.117101	0	0	0	1
1063	2006	buying at least monthly	4	yes, always	no, never	no	yes	very unlikely/unlikely	4	3		male	tertiary or above	2	urban	sometimes/usually/always	never	1	0		1	1	1.041846			0	1
1064	2006	buying at least monthly	3	occasionally	occasionally	no	no	very unlikely/unlikely	4	4	35-54	male	tertiary or above	2	urban	sometimes/usually/always	sometimes/usually/always	1	1		1	0	1.0372	1	0	0	1
1065	2006	buying at least monthly	4	no, never	no, never	no	no	very unlikely/unlikely	4	3	35-54	male	tertiary or above	2	urban	never	never	1	0		1	1	1.0372	1	0	0	1
1066	2006	buying at least monthly	5	no, never	no, never	no	no	very unlikely/unlikely	2	3	18-34	male	tertiary or above	2	urban	never	never	0	0		0	1	1.073686	0	0	0	1
1067	2006	never or buy less than monthly	2	yes, always	no, never	no	yes	very unlikely/unlikely	3	2	35-54	female	tertiary or above	married or formerly married	urban	sometimes/usually/always	never	0	0		0	0	1.080615	1	0	0	1
1068	2006	never or buy less than monthly	888	n/a	n/a	no	no	very unlikely/unlikely	5	3	18-34	female	tertiary or above	married or formerly married	urban			1	0		0	0	1.117101	0	0	0	1
1069	2006	buying at least monthly	3	usually	usually	no	yes	very unlikely/unlikely	4	4	18-34	female	tertiary or above	married or formerly married	urban	sometimes/usually/always	sometimes/usually/always	1	1		1	0	1.117101	0	0	0	1
1070	2006	buying at least monthly	3	yes, always	no, never	no	no	very unlikely/unlikely	2	3	18-34	male	tertiary or above	married or formerly married	urban	sometimes/usually/always	never	0	0		1	0	1.073686	0	0	0	1
1071	2006	never or buy less than monthly	888	n/a	n/a	yes	no	very unlikely/unlikely	4	2	18-34	female	tertiary or above	married or formerly married	urban			1	0		0	0	1.117101	0	0	0	1
1072	2006	never or buy less than monthly	2	yes, always	occasionally	no	yes	likely/very likely	3	3	18-34	female	tertiary or above	married or formerly married	urban	sometimes/usually/always	sometimes/usually/always	0	0		0	0	1.117101	0	0	0	1
1073	2006	buying at least monthly	4	don't know (family buys)	occasionally	no	no	very unlikely/unlikely	3	3	18-34	male	tertiary or above	married or formerly married	urban		sometimes/usually/always	0	0		1	1	1.073686	0	0	0	1
1074	2006	buying at least monthly	3	usually	occasionally	no	yes	very unlikely/unlikely	4	3	18-34	male	tertiary or above	married or formerly married	urban	sometimes/usually/always	sometimes/usually/always	1	0		1	0	1.073686	0	0	0	1
1075	2006	buying at least monthly	4	occasionally	no, never	no	no	very unlikely/unlikely	3	2	18-34	male	tertiary or above	married or formerly married	urban	sometimes/usually/always	never	0	0		1	1	1.073686	0	0	0	1
1076	2006	never or buy less than monthly	1	yes, always	occasionally	yes	yes	likely/very likely	2	3	18-34	female	tertiary or above	married or formerly married	urban	sometimes/usually/always	sometimes/usually/always	0	0		0	0	1.117101	0	0	0	1
1077	2006	buying at least monthly	3	no, never	no, never	no	yes	very unlikely/unlikely	4	4	18-34	female	tertiary or above	married or formerly married	urban	never	never	1	1		1	0	1.117101	0	0	0	1
1078	2006	buying at least monthly	4	usually	no, never	no	no	likely/very likely	2	2	35-54	female	tertiary or above	2	urban	sometimes/usually/always	never	0	0		1	1	1.080615	1	0	0	1
1079	2006	buying at least monthly	5	don't know (family buys)	no, never	no	yes	very unlikely/unlikely	4	3	35-54	male	tertiary or above	2	urban		never	1	0		0	1	1.0372	1	0	0	1
1080	2006	buying at least monthly	5	no, never	no, never	no	no	very unlikely/unlikely	4	3	35-54	female	tertiary or above	2	urban	never	never	1	0		0	1	1.080615	1	0	0	1
1081	2006	buying at least monthly	3	no, never	no, never	no	no	very unlikely/unlikely	2	3	18-34	female	tertiary or above	2	urban	never	never	0	0		1	0	1.117101	0	0	0	1
1082	2006	buying at least monthly	3	no, never	no, never	no	yes	very unlikely/unlikely	5	3	18-34	female	tertiary or above	2	urban	never	never	1	0		1	0	1.117101	0	0	0	1
1083	2006	never or buy less than monthly	888	n/a	n/a	no	no	likely/very likely	3	5	18-34	male	tertiary or above	2	urban			0	1		0	0	1.073686	0	0	0	1
1084	2006	buying at least monthly	3	no, never	no, never	no	no	very unlikely/unlikely	3	4	18-34	female	tertiary or above	2	urban	never	never	0	1		1	0	1.117101	0	0	0	1
1085	2006	buying at least monthly	3	no, never	no, never	no	yes	very unlikely/unlikely	2	3	35-54	female	tertiary or above	2	urban	never	never	0	0		1	0	1.080615	1	0	0	1
1086	2006	buying at least monthly	4	no, never	no, never	no	yes	very unlikely/unlikely	2	4	35-54	male	tertiary or above	2	urban	never	never	0	1		1	1	1.0372	1	0	0	1
1087	2006	never or buy less than monthly	2	no, never	no, never	no	yes	very unlikely/unlikely	3	4	35-54	male	tertiary or above	2	urban	never	never	0	1		0	0	1.0372	1	0	0	1
1088	2006	buying at least monthly	4	occasionally	no, never	no	yes	very unlikely/unlikely	3	4	35-54	female	tertiary or above	2	urban	sometimes/usually/always	never	0	1		1	1	1.080615	1	0	0	1
1089	2006	never or buy less than monthly	888	n/a	n/a	yes	no	very unlikely/unlikely	3	3	18-34	female	tertiary or above	2	urban			0	0		0	0	1.117101	0	0	0	1
1090	2006	never or buy less than monthly	888	n/a	n/a	no	no	very unlikely/unlikely	2	3	35-54	female	tertiary or above	2	urban			0	0		0	0	1.080615	1	0	0	1
1091	2006	never or buy less than monthly	888	n/a	n/a	no	no	likely/very likely	3	4	18-34	male	tertiary or above	married or formerly married	urban			0	1		0	0	1.073686	0	0	0	1
1092	2006	never or buy less than monthly	888	n/a	n/a	no	no	very unlikely/unlikely	2	3	18-34	female	tertiary or above	2	urban			0	0		0	0	1.117101	0	0	0	1
1093	2006	buying at least monthly	4	no, never	no, never	no	yes	very unlikely/unlikely	2	2	18-34	male	tertiary or above	2	urban	never	never	0	0		1	1	1.073686	0	0	0	1
1094	2006	buying at least monthly	3	no, never	no, never	no	yes	likely/very likely	3	3	18-34	male	tertiary or above	2	urban	never	never	0	0		1	0	1.073686	0	0	0	1
1095	2006	buying at least monthly	3	occasionally	no, never	yes	yes	very unlikely/unlikely	2	2	18-34	female	tertiary or above	married or formerly married	urban	sometimes/usually/always	never	0	0		1	0	1.117101	0	0	0	1
1096	2006	buying at least monthly	4	don't know (family buys)	no, never	no	yes	very unlikely/unlikely	2	3	18-34	male	tertiary or above	2	urban		never	0	0		1	1	1.073686	0	0	0	1
1097	2006	buying at least monthly	4	no, never	no, never	no	yes	very unlikely/unlikely	2	2	18-34	female	tertiary or above	2	urban	never	never	0	0		1	1	1.117101	0	0	0	1
1098	2006	buying at least monthly	4	usually	no, never	no	yes	very unlikely/unlikely	3	4	18-34	male	tertiary or above	married or formerly married	urban	sometimes/usually/always	never	0	1		1	1	1.073686	0	0	0	1
1099	2006	never or buy less than monthly	888	n/a	n/a	no	no	very unlikely/unlikely	3	2	18-34	female	tertiary or above	married or formerly married	urban			0	0		0	0	1.117101	0	0	0	1
1100	2006	buying at least monthly	4	occasionally	occasionally	no	no	very unlikely/unlikely	5	4	18-34	female	tertiary or above	married or formerly married	urban	sometimes/usually/always	sometimes/usually/always	1	1		1	1	1.117101	0	0	0	1
1101	2006	buying at least monthly	4	occasionally	no, never	no	yes	very unlikely/unlikely	4	3	18-34	female	tertiary or above	married or formerly married	urban	sometimes/usually/always	never	1	0		1	1	1.117101	0	0	0	1
1102	2006	buying at least monthly	3	yes, always	no, never	no	no	likely/very likely	3	3	35-54	female	tertiary or above	2	urban	sometimes/usually/always	never	0	0		1	0	1.080615	1	0	0	1
1103	2006	never or buy less than monthly	2	no, never	no, never	no	yes	very unlikely/unlikely	4	3	18-34	female	secondary	married or formerly married	urban	never	never	1	0		0	0	1.117101	0	0	1	0
1104	2006	buying at least monthly	5	occasionally	no, never	no	yes	very unlikely/unlikely	4	4	18-34	female	tertiary or above	married or formerly married	urban	sometimes/usually/always	never	1	1		0	1	1.117101	0	0	0	1
1105	2006	buying at least monthly	4	no, never	no, never	no	yes	very unlikely/unlikely	2	3		female	secondary	married or formerly married	urban	never	never	0	0		1	1	1.083924			1	0
1106	2006	buying at least monthly	4	no, never	no, never	no	no	very unlikely/unlikely	3	4	18-34	female	tertiary or above	2	urban	never	never	0	1		1	1	1.117101	0	0	0	1
1107	2006	buying at least monthly	4	no, never	no, never	no	no	very unlikely/unlikely	4	4	18-34	female	tertiary or above	married or formerly married	urban	never	never	1	1		1	1	1.117101	0	0	0	1
1108	2006	never or buy less than monthly	2	yes, always	occasionally	yes	no	very unlikely/unlikely	3	1	35-54	male	secondary	2	urban	sometimes/usually/always	sometimes/usually/always	0	0		0	0	1.0372	1	0	1	0
1109	2006	never or buy less than monthly	2	occasionally	usually	no	yes	likely/very likely	5	3	18-34	female	tertiary or above	2	urban	sometimes/usually/always	sometimes/usually/always	1	0		0	0	1.117101	0	0	0	1
1110	2006	buying at least monthly	3	occasionally	occasionally	no	yes	very unlikely/unlikely	3	3	18-34	female	tertiary or above	2	urban	sometimes/usually/always	sometimes/usually/always	0	0		1	0	1.117101	0	0	0	1
1111	2006	buying at least monthly	3	no, never	no, never	no	yes	very unlikely/unlikely	3	4	18-34	female	tertiary or above	married or formerly married	urban	never	never	0	1		1	0	1.117101	0	0	0	1
1112	2006	never or buy less than monthly	2	yes, always	usually	yes	no	very unlikely/unlikely	2	2	35-54	male	secondary	2	urban	sometimes/usually/always	sometimes/usually/always	0	0		0	0	1.0372	1	0	1	0
1113	2006	buying at least monthly	4	don't know (family buys)	occasionally	yes	no	very unlikely/unlikely	2	2	35-54	male	primary or below	2	urban		sometimes/usually/always	0	0		1	1	1.0372	1	0	0	0
1114	2006	buying at least monthly	3	no, never	occasionally	yes	no	very unlikely/unlikely	2	2	35-54	female	secondary	2	urban	never	sometimes/usually/always	0	0		1	0	1.080615	1	0	1	0
1115	2006	buying at least monthly	4	no, never	no, never	no	yes	very unlikely/unlikely	3	4	35-54	male	tertiary or above	2	urban	never	never	0	1		1	1	1.0372	1	0	0	1
1116	2006	never or buy less than monthly	2	yes, always	yes, always	yes	no	very unlikely/unlikely	3	2	35-54	male	secondary	2	urban	sometimes/usually/always	sometimes/usually/always	0	0		0	0	1.0372	1	0	1	0
1117	2006	buying at least monthly	3	yes, always	occasionally	yes	yes	likely/very likely	3	3	35-54	male	secondary	2	urban	sometimes/usually/always	sometimes/usually/always	0	0		1	0	1.0372	1	0	1	0
1118	2006	buying at least monthly	5	occasionally	no, never	no	yes	likely/very likely	2	4	35-54	female	secondary	2	urban	sometimes/usually/always	never	0	1		0	1	1.080615	1	0	1	0
1119	2006	buying at least monthly	4	occasionally	no, never	no	yes	very unlikely/unlikely	2	2	35-54	male	secondary	2	urban	sometimes/usually/always	never	0	0		1	1	1.0372	1	0	1	0
1120	2006	buying at least monthly	4	occasionally	no, never	no	no	very unlikely/unlikely	2	2	35-54	male	secondary	2	urban	sometimes/usually/always	never	0	0		1	1	1.0372	1	0	1	0
1121	2006	buying at least monthly	4	occasionally	no, never	no	yes	very unlikely/unlikely	3	2	35-54	female	secondary	2	urban	sometimes/usually/always	never	0	0		1	1	1.080615	1	0	1	0
1122	2006	buying at least monthly	5	no, never	no, never	no	yes	very unlikely/unlikely	4	1	35-54	male	secondary	2	urban	never	never	1	0		0	1	1.0372	1	0	1	0
1123	2006	never or buy less than monthly	888	n/a	n/a	no	no	likely/very likely	2	3	18-34	female	secondary	2	urban			0	0		0	0	1.117101	0	0	1	0
1124	2006	buying at least monthly	4	no, never	no, never	no	yes	very unlikely/unlikely	3	4	35-54	male	secondary	2	urban	never	never	0	1		1	1	1.0372	1	0	1	0
1125	2006	buying at least monthly	3	usually	occasionally	no	no	very unlikely/unlikely	2	4	35-54	female	primary or below	2	urban	sometimes/usually/always	sometimes/usually/always	0	1		1	0	1.080615	1	0	0	0
1126	2006	buying at least monthly	5	no, never	no, never	no	yes	very unlikely/unlikely	3	4	35-54	female	secondary	2	urban	never	never	0	1		0	1	1.080615	1	0	1	0
1127	2006	never or buy less than monthly	888	n/a	n/a	no	no	likely/very likely	3	2	35-54	female	secondary	2	urban			0	0		0	0	1.080615	1	0	1	0
1128	2006	buying at least monthly	4	no, never	no, never	no	no	very unlikely/unlikely	3	3	18-34	female	tertiary or above	married or formerly married	urban	never	never	0	0		1	1	1.117101	0	0	0	1
1129	2006	buying at least monthly	4	no, never	no, never	no	yes	very unlikely/unlikely	3	3	35-54	female	tertiary or above	2	urban	never	never	0	0		1	1	1.080615	1	0	0	1
1130	2006	buying at least monthly	4	occasionally	no, never	no	yes	very unlikely/unlikely	3	4	35-54	female	tertiary or above	married or formerly married	urban	sometimes/usually/always	never	0	1		1	1	1.080615	1	0	0	1
1131	2006	buying at least monthly	4	no, never	no, never	no	yes	very unlikely/unlikely	2	3	35-54	male	tertiary or above	2	urban	never	never	0	0		1	1	1.0372	1	0	0	1
1132	2006	never or buy less than monthly	888	n/a	n/a	no	no	very unlikely/unlikely	2	3	18-34	male	tertiary or above	married or formerly married	urban			0	0		0	0	1.073686	0	0	0	1
1133	2006	never or buy less than monthly	2	usually	no, never	no	yes	very unlikely/unlikely	1	1	35-54	female	tertiary or above	2	urban	sometimes/usually/always	never	0	0		0	0	1.080615	1	0	0	1
1134	2006	never or buy less than monthly	888	n/a	n/a	no	no	likely/very likely	4	4	35-54	male	tertiary or above	2	urban			1	1		0	0	1.0372	1	0	0	1
1135	2006	never or buy less than monthly	888	n/a	n/a	no	no	very unlikely/unlikely	3	2	18-34	female	tertiary or above	2	urban			0	0		0	0	1.117101	0	0	0	1
1136	2006	never or buy less than monthly	888	n/a	n/a	no	no	very unlikely/unlikely	3	3	18-34	male	tertiary or above	married or formerly married	urban			0	0		0	0	1.073686	0	0	0	1
1137	2006	never or buy less than monthly	888	n/a	n/a	no	no	likely/very likely	4	5	18-34	female	tertiary or above	2	urban			1	1		0	0	1.117101	0	0	0	1
1138	2006	never or buy less than monthly	888	n/a	n/a	no	no	likely/very likely	4	5	18-34	female	tertiary or above	2	urban			1	1		0	0	1.117101	0	0	0	1
1139	2006	buying at least monthly	3	yes, always	occasionally	yes	yes	likely/very likely	4	3	35-54	male	secondary	2	urban	sometimes/usually/always	sometimes/usually/always	1	0		1	0	1.0372	1	0	1	0
1140	2006	buying at least monthly	4	no, never	no, never	no	yes	very unlikely/unlikely	2	2	18-34	female	tertiary or above	2	urban	never	never	0	0		1	1	1.117101	0	0	0	1
1141	2006	buying at least monthly	3	no, never	no, never	no	yes	very unlikely/unlikely	4	4	18-34	female	tertiary or above	married or formerly married	urban	never	never	1	1		1	0	1.117101	0	0	0	1
1142	2006	buying at least monthly	3	no, never	no, never	no	yes	very unlikely/unlikely	3	4	35-54	female	secondary	2	urban	never	never	0	1		1	0	1.080615	1	0	1	0
1143	2006	never or buy less than monthly	2	no, never	no, never	no	yes	very unlikely/unlikely	2	4	35-54	female	secondary	2	urban	never	never	0	1		0	0	1.080615	1	0	1	0
1144	2006	buying at least monthly	3	no, never	no, never	no	yes	very unlikely/unlikely	3	3	18-34	female	tertiary or above	2	urban	never	never	0	0		1	0	1.117101	0	0	0	1
1145	2006	never or buy less than monthly	1	occasionally	occasionally	no	no	very unlikely/unlikely	2	3	18-34	female	tertiary or above	married or formerly married	urban	sometimes/usually/always	sometimes/usually/always	0	0		0	0	1.117101	0	0	0	1
1146	2006	buying at least monthly	5	yes, always	occasionally	no	yes	very unlikely/unlikely	2	4	18-34	male	tertiary or above	married or formerly married	urban	sometimes/usually/always	sometimes/usually/always	0	1		0	1	1.073686	0	0	0	1
1147	2006	buying at least monthly	5	usually	no, never	no	yes	very unlikely/unlikely	2	4	18-34	female	tertiary or above	married or formerly married	urban	sometimes/usually/always	never	0	1		0	1	1.117101	0	0	0	1
1148	2006	buying at least monthly	5	occasionally	occasionally	no	no	very unlikely/unlikely	2	3	18-34	female	tertiary or above	married or formerly married	urban	sometimes/usually/always	sometimes/usually/always	0	0		0	1	1.117101	0	0	0	1
1149	2006	buying at least monthly	3	occasionally	occasionally	no	yes	likely/very likely	3	4	18-34	male	tertiary or above	married or formerly married	urban	sometimes/usually/always	sometimes/usually/always	0	1		1	0	1.073686	0	0	0	1
1150	2006	never or buy less than monthly	888	n/a	n/a	no	no	very unlikely/unlikely	1	1	18-34	male	tertiary or above	married or formerly married	urban			0	0		0	0	1.073686	0	0	0	1
1151	2006	never or buy less than monthly	888	n/a	n/a	no	no	likely/very likely	4	5	18-34	female	tertiary or above	married or formerly married	urban			1	1		0	0	1.117101	0	0	0	1
1152	2006	buying at least monthly	5	occasionally	occasionally	no	no	very unlikely/unlikely	4	4	18-34	male	tertiary or above	married or formerly married	urban	sometimes/usually/always	sometimes/usually/always	1	1		0	1	1.073686	0	0	0	1
1153	2006	buying at least monthly	3	no, never	occasionally	no	yes	very unlikely/unlikely	3	3	35-54	male	secondary	2	urban	never	sometimes/usually/always	0	0		1	0	1.0372	1	0	1	0
1154	2006	buying at least monthly	4	no, never	no, never	no	yes	very unlikely/unlikely	4	3	18-34	female	tertiary or above	married or formerly married	urban	never	never	1	0		1	1	1.117101	0	0	0	1
1155	2006	buying at least monthly	4	no, never	no, never	no	yes	very unlikely/unlikely	3	3	35-54	female	secondary	2	urban	never	never	0	0		1	1	1.080615	1	0	1	0
1156	2006	buying at least monthly	3	no, never	no, never	no	yes	very unlikely/unlikely	4	4	35-54	female	secondary	2	urban	never	never	1	1		1	0	1.080615	1	0	1	0
1157	2006	buying at least monthly	4	occasionally	no, never	no	yes	very unlikely/unlikely	2	3	35-54	female	secondary	2	urban	sometimes/usually/always	never	0	0		1	1	1.080615	1	0	1	0
1158	2006	buying at least monthly	4	occasionally	no, never	no	no	very unlikely/unlikely	2	4	35-54	female	secondary	2	urban	sometimes/usually/always	never	0	1		1	1	1.080615	1	0	1	0
1159	2006	buying at least monthly	5	occasionally	occasionally	no	no	very unlikely/unlikely	3	3	35-54	male	secondary	2	urban	sometimes/usually/always	sometimes/usually/always	0	0		0	1	1.0372	1	0	1	0
1160	2006	never or buy less than monthly	888	n/a	n/a	no	no	very unlikely/unlikely	1	4	18-34	male	tertiary or above	married or formerly married	urban			0	1		0	0	1.073686	0	0	0	1
1161	2006	never or buy less than monthly	2	occasionally	occasionally	no	no	very unlikely/unlikely	4	4	18-34	male	tertiary or above	married or formerly married	urban	sometimes/usually/always	sometimes/usually/always	1	1		0	0	1.073686	0	0	0	1
1162	2006	buying at least monthly	3	occasionally	no, never	no	yes	very unlikely/unlikely	3	4	35-54	female	secondary	2	urban	sometimes/usually/always	never	0	1		1	0	1.080615	1	0	1	0
1163	2006	buying at least monthly	4	no, never	no, never	no	yes	likely/very likely	4	3	35-54	female	secondary	2	urban	never	never	1	0		1	1	1.080615	1	0	1	0
1164	2006	buying at least monthly	3	no, never	no, never	no	yes	very unlikely/unlikely	777	3	35-54	female	secondary	2	urban	never	never		0		1	0	1.080615	1	0	1	0
1165	2006	never or buy less than monthly	888	n/a	n/a	no	no	very unlikely/unlikely	3	4	18-34	male	tertiary or above	married or formerly married	urban			0	1		0	0	1.073686	0	0	0	1
1166	2006	never or buy less than monthly	888	n/a	n/a	no	no	very unlikely/unlikely	3	2	18-34	male	tertiary or above	married or formerly married	urban			0	0		0	0	1.073686	0	0	0	1
1167	2006	never or buy less than monthly	888	n/a	n/a	no	no	very unlikely/unlikely	2	3	35-54	female	tertiary or above	2	urban			0	0		0	0	1.080615	1	0	0	1
1168	2006	never or buy less than monthly	888	n/a	n/a	no	no	very unlikely/unlikely	3	4	35-54	male	secondary	2	urban			0	1		0	0	1.0372	1	0	1	0
1169	2006	never or buy less than monthly	888	n/a	n/a	no	no	very unlikely/unlikely	3	3	18-34	male	tertiary or above	married or formerly married	urban			0	0		0	0	1.073686	0	0	0	1
1170	2006	never or buy less than monthly	888	n/a	n/a	no	no	very unlikely/unlikely	4	4	18-34	female	tertiary or above	2	urban			1	1		0	0	1.117101	0	0	0	1
1171	2006	never or buy less than monthly	888	n/a	n/a	no	no	very unlikely/unlikely	2	4	18-34	male	tertiary or above	2	urban			0	1		0	0	1.073686	0	0	0	1
1172	2006	buying at least monthly	3	no, never	yes, always	yes	no	very unlikely/unlikely	4	3	18-34	female	tertiary or above	married or formerly married	urban	never	sometimes/usually/always	1	0		1	0	1.117101	0	0	0	1
1173	2006	buying at least monthly	5	no, never	no, never	no	no	very unlikely/unlikely	1	5	18-34	male	tertiary or above	married or formerly married	urban	never	never	0	1		0	1	1.073686	0	0	0	1
1174	2006	never or buy less than monthly	1	no, never	occasionally	yes	no	very unlikely/unlikely	1	5	18-34	female	tertiary or above	married or formerly married	urban	never	sometimes/usually/always	0	1		0	0	1.117101	0	0	0	1
1175	2006	never or buy less than monthly	2	no, never	no, never	yes	yes	very unlikely/unlikely	3	3	18-34	female	tertiary or above	married or formerly married	urban	never	never	0	0		0	0	1.117101	0	0	0	1
1176	2006	never or buy less than monthly	1	occasionally	usually	no	yes	very unlikely/unlikely	2	4	35-54	male	tertiary or above	2	urban	sometimes/usually/always	sometimes/usually/always	0	1		0	0	1.0372	1	0	0	1
1177	2006	never or buy less than monthly	888	n/a	n/a	no	no	very unlikely/unlikely	3	4	18-34	female	tertiary or above	married or formerly married	urban			0	1		0	0	1.117101	0	0	0	1
1178	2006	never or buy less than monthly	2	yes, always	occasionally	no	no	very unlikely/unlikely	3	3	35-54	male	tertiary or above	2	urban	sometimes/usually/always	sometimes/usually/always	0	0		0	0	1.0372	1	0	0	1
1179	2006	never or buy less than monthly	888	n/a	n/a	no	no	very unlikely/unlikely	2	3	18-34	male	tertiary or above	married or formerly married	urban			0	0		0	0	1.073686	0	0	0	1
1180	2006	never or buy less than monthly	2	yes, always	occasionally	no	no	very unlikely/unlikely	2	3	18-34	female	tertiary or above	2	urban	sometimes/usually/always	sometimes/usually/always	0	0		0	0	1.117101	0	0	0	1
1181	2006	buying at least monthly	3	occasionally	no, never	no	yes	likely/very likely	4	3	18-34	male	tertiary or above	2	urban	sometimes/usually/always	never	1	0		1	0	1.073686	0	0	0	1
1182	2006	never or buy less than monthly	2	don't know (family buys)	occasionally	no	no	very unlikely/unlikely	3	3	18-34	female	tertiary or above	2	urban		sometimes/usually/always	0	0		0	0	1.117101	0	0	0	1
1183	2006	never or buy less than monthly	888	n/a	n/a	no	no	very unlikely/unlikely	3	3	35-54	male	tertiary or above	2	urban			0	0		0	0	1.0372	1	0	0	1
1184	2006	never or buy less than monthly	888	n/a	n/a	no	no	very unlikely/unlikely	3	3	35-54	male	tertiary or above	2	urban			0	0		0	0	1.0372	1	0	0	1
1185	2006	never or buy less than monthly	888	n/a	n/a	no	no	very unlikely/unlikely	3	3	18-34	female	tertiary or above	married or formerly married	urban			0	0		0	0	1.117101	0	0	0	1
1186	2006	never or buy less than monthly	1	occasionally	no, never	no	yes	very unlikely/unlikely	2	3	35-54	female	secondary	2	urban	sometimes/usually/always	never	0	0		0	0	1.080615	1	0	1	0
1187	2006	never or buy less than monthly	888	n/a	n/a	no	no	very unlikely/unlikely	3	4	35-54	female	secondary	2	urban			0	1		0	0	1.080615	1	0	1	0
1188	2006	never or buy less than monthly	2	usually	occasionally	no	no	very unlikely/unlikely	3	3	35-54	female	secondary	2	urban	sometimes/usually/always	sometimes/usually/always	0	0		0	0	1.080615	1	0	1	0
1189	2006	never or buy less than monthly	888	n/a	n/a	no	no	very unlikely/unlikely	3	2	18-34	female	tertiary or above	married or formerly married	urban			0	0		0	0	1.117101	0	0	0	1
1190	2006	never or buy less than monthly	888	n/a	n/a	no	no	very unlikely/unlikely	2	3	35-54	female	tertiary or above	2	urban			0	0		0	0	1.080615	1	0	0	1
1191	2006	never or buy less than monthly	888	n/a	n/a	no	no	very unlikely/unlikely	2	2	>=55	male	secondary	2	urban			0	0		0	0	1.000714	0	1	1	0
1192	2006	never or buy less than monthly	888	n/a	n/a	no	no	very unlikely/unlikely	2	3	18-34	female	tertiary or above	2	urban			0	0		0	0	1.117101	0	0	0	1
1193	2006	never or buy less than monthly	2	yes, always	occasionally	no	no	very unlikely/unlikely	2	4	18-34	male	tertiary or above	married or formerly married	urban	sometimes/usually/always	sometimes/usually/always	0	1		0	0	1.073686	0	0	0	1
1194	2006	never or buy less than monthly	888	n/a	n/a	no	no	very unlikely/unlikely	1	3	>=55	male	tertiary or above	2	urban			0	0		0	0	1.000714	0	1	0	1
1195	2006	never or buy less than monthly	888	n/a	n/a	yes	no	very unlikely/unlikely	2	3	35-54	male	tertiary or above	2	urban			0	0		0	0	1.0372	1	0	0	1
1196	2006	never or buy less than monthly	1	occasionally	don't know (family buys)	no	yes	very unlikely/unlikely	2	3	35-54	male	tertiary or above	2	urban	sometimes/usually/always		0	0		0	0	1.0372	1	0	0	1
1197	2006	never or buy less than monthly	1	don't know (family buys)	occasionally	no	no	very unlikely/unlikely	3	3	35-54	male	tertiary or above	2	urban		sometimes/usually/always	0	0		0	0	1.0372	1	0	0	1
1198	2006	buying at least monthly	5	no, never	occasionally	no	no	likely/very likely	999	1	18-34	female	tertiary or above	married or formerly married	urban	never	sometimes/usually/always		0		0	1	1.117101	0	0	0	1
1199	2006	buying at least monthly	4	occasionally	no, never	no	yes	very unlikely/unlikely	2	2	18-34	male	tertiary or above	married or formerly married	urban	sometimes/usually/always	never	0	0		1	1	1.073686	0	0	0	1
1200	2006	never or buy less than monthly	2	no, never	no, never	no	yes	very unlikely/unlikely	2	1	18-34	male	tertiary or above	married or formerly married	urban	never	never	0	0		0	0	1.073686	0	0	0	1
1201	2006	never or buy less than monthly	888	n/a	n/a	yes	no	very unlikely/unlikely	2	3	18-34	male	tertiary or above	married or formerly married	urban			0	0		0	0	1.073686	0	0	0	1
1202	2006	never or buy less than monthly	2	yes, always	occasionally	no	no	very unlikely/unlikely	3	3	18-34	male	tertiary or above	married or formerly married	urban	sometimes/usually/always	sometimes/usually/always	0	0		0	0	1.073686	0	0	0	1
1203	2006	buying at least monthly	3	yes, always	yes, always	no	no	very unlikely/unlikely	3	1	18-34	female	tertiary or above	married or formerly married	urban	sometimes/usually/always	sometimes/usually/always	0	0		1	0	1.117101	0	0	0	1
1204	2006	never or buy less than monthly	2	don't know (family buys)	don't know (family buys)	no	no	very unlikely/unlikely	3	3	35-54	female	tertiary or above	2	urban			0	0		0	0	1.080615	1	0	0	1
1205	2006	never or buy less than monthly	888	n/a	n/a	yes	no	very unlikely/unlikely	1	2	35-54	male	primary or below	2	urban			0	0		0	0	1.0372	1	0	0	0
1206	2006	never or buy less than monthly	1	yes, always	yes, always	yes	no	very unlikely/unlikely	1	3	>=55	male	primary or below	2	urban	sometimes/usually/always	sometimes/usually/always	0	0		0	0	1.000714	0	1	0	0
1207	2006	buying at least monthly	5	occasionally	no, never	yes	yes	very unlikely/unlikely	2	4	18-34	female	secondary	2	urban	sometimes/usually/always	never	0	1		0	1	1.117101	0	0	1	0
1208	2006	never or buy less than monthly	2	yes, always	occasionally	no	yes	very unlikely/unlikely	3	2	18-34	male	tertiary or above	2	urban	sometimes/usually/always	sometimes/usually/always	0	0		0	0	1.073686	0	0	0	1
1209	2006	buying at least monthly	5	yes, always	yes, always	yes	yes	very unlikely/unlikely	4	999	35-54	female	primary or below	2	urban	sometimes/usually/always	sometimes/usually/always	1			0	1	1.080615	1	0	0	0
1210	2006	never or buy less than monthly	2	usually	yes, always	yes	no	very unlikely/unlikely	1	3	18-34	female	secondary	married or formerly married	urban	sometimes/usually/always	sometimes/usually/always	0	0		0	0	1.117101	0	0	1	0
1211	2006	buying at least monthly	4	yes, always	yes, always	yes	no	very unlikely/unlikely	2	4	35-54	male	primary or below	2	urban	sometimes/usually/always	sometimes/usually/always	0	1		1	1	1.0372	1	0	0	0
1212	2006	buying at least monthly	4	no, never	no, never	yes	yes	very unlikely/unlikely	1	4	18-34	female	secondary	2	urban	never	never	0	1		1	1	1.117101	0	0	1	0
1213	2006	never or buy less than monthly	2	yes, always	occasionally	no	yes	very unlikely/unlikely	3	2	18-34	female	tertiary or above	married or formerly married	urban	sometimes/usually/always	sometimes/usually/always	0	0		0	0	1.117101	0	0	0	1
1214	2006	never or buy less than monthly	2	yes, always	no, never	no	yes	very unlikely/unlikely	4	3	35-54	female	tertiary or above	2	urban	sometimes/usually/always	never	1	0		0	0	1.080615	1	0	0	1
1215	2006	never or buy less than monthly	2	yes, always	no, never	no	no	very unlikely/unlikely	1	3	35-54	female	tertiary or above	2	urban	sometimes/usually/always	never	0	0		0	0	1.080615	1	0	0	1
1216	2006	never or buy less than monthly	2	don't know (family buys)	don't know (family buys)	no	no	very unlikely/unlikely	3	3	18-34	male	tertiary or above	married or formerly married	urban			0	0		0	0	1.073686	0	0	0	1
1217	2006	never or buy less than monthly	2	yes, always	occasionally	no	no	very unlikely/unlikely	3	3	18-34	female	tertiary or above	2	urban	sometimes/usually/always	sometimes/usually/always	0	0		0	0	1.117101	0	0	0	1
1218	2006	buying at least monthly	4	usually	occasionally	yes	yes	very unlikely/unlikely	3	3	>=55	male	tertiary or above	2	urban	sometimes/usually/always	sometimes/usually/always	0	0		1	1	1.000714	0	1	0	1
1219	2006	buying at least monthly	4	usually	occasionally	yes	no	very unlikely/unlikely	3	3	35-54	male	tertiary or above	2	urban	sometimes/usually/always	sometimes/usually/always	0	0		1	1	1.0372	1	0	0	1
1220	2006	buying at least monthly	4	don't know (family buys)	don't know (family buys)	no	no	likely/very likely	3	4	>=55	male	tertiary or above	2	urban			0	1		1	1	1.000714	0	1	0	1
1221	2006	never or buy less than monthly	888	n/a	n/a	no	no	very unlikely/unlikely	2	4	18-34	female	secondary	2	urban			0	1		0	0	1.117101	0	0	1	0
1222	2006	never or buy less than monthly	1	occasionally	no, never	no	yes	very unlikely/unlikely	3	3	18-34	female	tertiary or above	married or formerly married	urban	sometimes/usually/always	never	0	0		0	0	1.117101	0	0	0	1
1223	2006	never or buy less than monthly	888	n/a	n/a	no	no	very unlikely/unlikely	3	3	18-34	female	tertiary or above	married or formerly married	urban			0	0		0	0	1.117101	0	0	0	1
1224	2006	never or buy less than monthly	1	occasionally	no, never	no	yes	likely/very likely	3	4	35-54	female	tertiary or above	2	urban	sometimes/usually/always	never	0	1		0	0	1.080615	1	0	0	1
1225	2006	never or buy less than monthly	888	n/a	n/a	no	no	very unlikely/unlikely	2	4	18-34	male	tertiary or above	married or formerly married	urban			0	1		0	0	1.073686	0	0	0	1
1226	2006	never or buy less than monthly	2	yes, always	usually	no	no	very unlikely/unlikely	3	4	35-54	male	tertiary or above	2	urban	sometimes/usually/always	sometimes/usually/always	0	1		0	0	1.0372	1	0	0	1
1227	2006	buying at least monthly	4	don't know (family buys)	don't know (family buys)	yes	yes	likely/very likely	4	3	18-34	male	tertiary or above	2	urban			1	0		1	1	1.073686	0	0	0	1
1228	2006	buying at least monthly	4	don't know (family buys)	don't know (family buys)	no	yes	likely/very likely	3	3	35-54	male	secondary	2	urban			0	0		1	1	1.0372	1	0	1	0
1229	2006	buying at least monthly	4	don't know (family buys)	don't know (family buys)	no	yes	very unlikely/unlikely	3	2	18-34	female	tertiary or above	married or formerly married	urban			0	0		1	1	1.117101	0	0	0	1
1230	2006	buying at least monthly	3	occasionally	yes, always	no	yes	likely/very likely	3	3	35-54	female	secondary	2	urban	sometimes/usually/always	sometimes/usually/always	0	0		1	0	1.080615	1	0	1	0
1231	2006	never or buy less than monthly	1	occasionally	usually	no	yes	likely/very likely	2	3	35-54	female	tertiary or above	2	urban	sometimes/usually/always	sometimes/usually/always	0	0		0	0	1.080615	1	0	0	1
1232	2006	buying at least monthly	3	occasionally	no, never	no	yes	very unlikely/unlikely	2	4	35-54	male	tertiary or above	2	urban	sometimes/usually/always	never	0	1		1	0	1.0372	1	0	0	1
1233	2006	never or buy less than monthly	2	occasionally	occasionally	no	yes	very unlikely/unlikely	2	3	18-34	male	tertiary or above	married or formerly married	urban	sometimes/usually/always	sometimes/usually/always	0	0		0	0	1.073686	0	0	0	1
1234	2006	never or buy less than monthly	888	n/a	n/a	no	no	very unlikely/unlikely	4	4	18-34	male	tertiary or above	married or formerly married	urban			1	1		0	0	1.073686	0	0	0	1
1235	2006	buying at least monthly	3	don't know (family buys)	occasionally	no	no	very unlikely/unlikely	3	4	18-34	male	tertiary or above	married or formerly married	urban		sometimes/usually/always	0	1		1	0	1.073686	0	0	0	1
1236	2006	never or buy less than monthly	2	don't know (family buys)	don't know (family buys)	yes	no	very unlikely/unlikely	3	4	18-34	female	tertiary or above	2	urban			0	1		0	0	1.117101	0	0	0	1
1237	2006	never or buy less than monthly	888	n/a	n/a	no	no	very unlikely/unlikely	3	3	18-34	male	tertiary or above	married or formerly married	urban			0	0		0	0	1.073686	0	0	0	1
1238	2006	never or buy less than monthly	888	n/a	n/a	no	no	very unlikely/unlikely	4	4	35-54	male	tertiary or above	2	urban			1	1		0	0	1.0372	1	0	0	1
1239	2006	never or buy less than monthly	888	n/a	n/a	no	no	very unlikely/unlikely	3	4	18-34	male	tertiary or above	married or formerly married	urban			0	1		0	0	1.073686	0	0	0	1
1240	2006	never or buy less than monthly	1	occasionally	occasionally	no	no	very unlikely/unlikely	5	3	18-34	male	tertiary or above	married or formerly married	urban	sometimes/usually/always	sometimes/usually/always	1	0		0	0	1.073686	0	0	0	1
1241	2006	never or buy less than monthly	888	n/a	n/a	no	no	very unlikely/unlikely	3	4	18-34	male	tertiary or above	married or formerly married	urban			0	1		0	0	1.073686	0	0	0	1
1242	2006	never or buy less than monthly	888	n/a	n/a	no	no	likely/very likely	4	4	18-34	male	tertiary or above	married or formerly married	urban			1	1		0	0	1.073686	0	0	0	1
1243	2006	never or buy less than monthly	1	occasionally	no, never	no	yes	very unlikely/unlikely	5	4	18-34	male	tertiary or above	married or formerly married	urban	sometimes/usually/always	never	1	1		0	0	1.073686	0	0	0	1
1244	2006	never or buy less than monthly	888	n/a	n/a	no	no	very unlikely/unlikely	3	4	18-34	male	tertiary or above	married or formerly married	urban			0	1		0	0	1.073686	0	0	0	1
1245	2006	never or buy less than monthly	888	n/a	n/a	no	no	very unlikely/unlikely	3	3	35-54	male	tertiary or above	2	urban			0	0		0	0	1.0372	1	0	0	1
1246	2006	never or buy less than monthly	888	n/a	n/a	no	no	very unlikely/unlikely	3	3	35-54	male	tertiary or above	2	urban			0	0		0	0	1.0372	1	0	0	1
1247	2006	never or buy less than monthly	888	n/a	n/a	no	no	very unlikely/unlikely	3	3	35-54	female	tertiary or above	2	urban			0	0		0	0	1.080615	1	0	0	1
1248	2006	never or buy less than monthly	888	n/a	n/a	no	no	very unlikely/unlikely	3	3	35-54	male	tertiary or above	2	urban			0	0		0	0	1.0372	1	0	0	1
1249	2006	never or buy less than monthly	888	n/a	n/a	no	no	very unlikely/unlikely	3	3	35-54	female	tertiary or above	2	urban			0	0		0	0	1.080615	1	0	0	1
1250	2006	never or buy less than monthly	888	n/a	n/a	no	no	very unlikely/unlikely	3	3	35-54	male	tertiary or above	2	urban			0	0		0	0	1.0372	1	0	0	1
1251	2006	never or buy less than monthly	888	n/a	n/a	no	no	very unlikely/unlikely	3	3	18-34	male	tertiary or above	2	urban			0	0		0	0	1.073686	0	0	0	1
1252	2006	never or buy less than monthly	888	n/a	n/a	no	no	very unlikely/unlikely	3	3	35-54	male	tertiary or above	2	urban			0	0		0	0	1.0372	1	0	0	1
1253	2006	never or buy less than monthly	888	n/a	n/a	no	no	very unlikely/unlikely	3	3	35-54	male	tertiary or above	2	urban			0	0		0	0	1.0372	1	0	0	1
1254	2006	never or buy less than monthly	888	n/a	n/a	no	no	very unlikely/unlikely	3	3	35-54	female	tertiary or above	2	urban			0	0		0	0	1.080615	1	0	0	1
1255	2006	never or buy less than monthly	888	n/a	n/a	no	no	very unlikely/unlikely	3	3	35-54	male	tertiary or above	2	urban			0	0		0	0	1.0372	1	0	0	1
1256	2006	never or buy less than monthly	888	n/a	n/a	no	no	very unlikely/unlikely	3	3	35-54	male	tertiary or above	2	urban			0	0		0	0	1.0372	1	0	0	1
1257	2006	never or buy less than monthly	888	n/a	n/a	no	no	very unlikely/unlikely	3	3	35-54	female	tertiary or above	2	urban			0	0		0	0	1.080615	1	0	0	1
1258	2006	never or buy less than monthly	888	n/a	n/a	no	no	very unlikely/unlikely	3	3	35-54	female	tertiary or above	2	urban			0	0		0	0	1.080615	1	0	0	1
1259	2006	never or buy less than monthly	888	n/a	n/a	no	no	very unlikely/unlikely	3	3	35-54	male	tertiary or above	married or formerly married	urban			0	0		0	0	1.0372	1	0	0	1
1260	2006	never or buy less than monthly	888	n/a	n/a	no	no	very unlikely/unlikely	3	3	35-54	male	tertiary or above	2	urban			0	0		0	0	1.0372	1	0	0	1
1261	2006	never or buy less than monthly	888	n/a	n/a	yes	no	very unlikely/unlikely	2	3	35-54	female	tertiary or above	2	urban			0	0		0	0	1.080615	1	0	0	1
1262	2006	never or buy less than monthly	888	n/a	n/a	no	no	very unlikely/unlikely	3	3	35-54	male	tertiary or above	2	urban			0	0		0	0	1.0372	1	0	0	1
1263	2006	never or buy less than monthly	888	n/a	n/a	no	no	very unlikely/unlikely	3	3	35-54	female	tertiary or above	2	urban			0	0		0	0	1.080615	1	0	0	1
1264	2006	never or buy less than monthly	888	n/a	n/a	no	no	very unlikely/unlikely	3	3	35-54	male	tertiary or above	2	urban			0	0		0	0	1.0372	1	0	0	1
1265	2006	never or buy less than monthly	888	n/a	n/a	no	no	very unlikely/unlikely	4	5	18-34	female	tertiary or above	2	urban			1	1		0	0	1.117101	0	0	0	1
1266	2006	never or buy less than monthly	1	no, never	no, never	no	no	very unlikely/unlikely	3	2	35-54	male	tertiary or above	2	urban	never	never	0	0		0	0	1.0372	1	0	0	1
1267	2006	never or buy less than monthly	888	n/a	n/a	no	no	very unlikely/unlikely	4	4	35-54	female	tertiary or above	2	urban			1	1		0	0	1.080615	1	0	0	1
1268	2006	never or buy less than monthly	1	no, never	no, never	no	no	very unlikely/unlikely	2	3	35-54	female	tertiary or above	2	urban	never	never	0	0		0	0	1.080615	1	0	0	1
1269	2006	never or buy less than monthly	888	n/a	n/a	no	no	likely/very likely	1	4	35-54	male	tertiary or above	2	urban			0	1		0	0	1.0372	1	0	0	1
1270	2006	never or buy less than monthly	888	n/a	n/a	no	no	very unlikely/unlikely	3	2	35-54	male	tertiary or above	2	urban			0	0		0	0	1.0372	1	0	0	1
1271	2006	never or buy less than monthly	1	yes, always	no, never	no	no	very unlikely/unlikely	2	2	18-34	male	tertiary or above	married or formerly married	urban	sometimes/usually/always	never	0	0		0	0	1.073686	0	0	0	1
1272	2006	never or buy less than monthly	2	don't know (family buys)	no, never	no	yes	very unlikely/unlikely	2	4	18-34	female	tertiary or above	2	urban		never	0	1		0	0	1.117101	0	0	0	1
1273	2006	never or buy less than monthly	888	n/a	n/a	no	no	very unlikely/unlikely	3	3	18-34	female	tertiary or above	married or formerly married	urban			0	0		0	0	1.117101	0	0	0	1
1274	2006	buying at least monthly	3	occasionally	no, never	no	yes	likely/very likely	3	4	35-54	male	tertiary or above	2	urban	sometimes/usually/always	never	0	1		1	0	1.0372	1	0	0	1
1275	2006	never or buy less than monthly	2	no, never	no, never	no	yes	very unlikely/unlikely	3	4	18-34	female	tertiary or above	2	urban	never	never	0	1		0	0	1.117101	0	0	0	1
1276	2006	buying at least monthly	3	no, never	no, never	no	yes	very unlikely/unlikely	3	3	35-54	female	tertiary or above	2	urban	never	never	0	0		1	0	1.080615	1	0	0	1
1277	2006	never or buy less than monthly	888	n/a	n/a	no	no	very unlikely/unlikely	4	2	18-34	female	tertiary or above	2	urban			1	0		0	0	1.117101	0	0	0	1
1278	2006	never or buy less than monthly	888	n/a	n/a	no	no	very unlikely/unlikely	3	3	35-54	female	secondary	2	urban			0	0		0	0	1.080615	1	0	1	0
1279	2006	never or buy less than monthly	888	n/a	n/a	no	no	very unlikely/unlikely	3	2	18-34	female	tertiary or above	married or formerly married	urban			0	0		0	0	1.117101	0	0	0	1
1280	2006	buying at least monthly	3	don't know (family buys)	don't know (family buys)	no	yes	very unlikely/unlikely	3	3	18-34	female	tertiary or above	2	urban			0	0		1	0	1.117101	0	0	0	1
1281	2006	never or buy less than monthly	2	occasionally	occasionally	no	yes	very unlikely/unlikely	2	4	18-34	male	tertiary or above	married or formerly married	urban	sometimes/usually/always	sometimes/usually/always	0	1		0	0	1.073686	0	0	0	1
1282	2006	never or buy less than monthly	888	n/a	n/a	no	no	very unlikely/unlikely	3	4	18-34	male	tertiary or above	married or formerly married	urban			0	1		0	0	1.073686	0	0	0	1
1283	2006	buying at least monthly	5	no, never	no, never	no	yes	very unlikely/unlikely	2	3	35-54	male	tertiary or above	2	urban	never	never	0	0		0	1	1.0372	1	0	0	1
1284	2006	buying at least monthly	4	don't know (family buys)	no, never	no	yes	very unlikely/unlikely	2	4	18-34	female	tertiary or above	married or formerly married	urban		never	0	1		1	1	1.117101	0	0	0	1
1285	2006	never or buy less than monthly	2	occasionally	occasionally	no	yes	very unlikely/unlikely	2	4	18-34	female	tertiary or above	married or formerly married	urban	sometimes/usually/always	sometimes/usually/always	0	1		0	0	1.117101	0	0	0	1
1286	2006	never or buy less than monthly	2	yes, always	occasionally	no	yes	very unlikely/unlikely	3	2	18-34	female	tertiary or above	married or formerly married	urban	sometimes/usually/always	sometimes/usually/always	0	0		0	0	1.117101	0	0	0	1
1287	2006	never or buy less than monthly	888	n/a	n/a	no	no	very unlikely/unlikely	3	3	18-34	female	tertiary or above	married or formerly married	urban			0	0		0	0	1.117101	0	0	0	1
1288	2006	never or buy less than monthly	2	don't know (family buys)	usually	no	no	very unlikely/unlikely	3	2	18-34	female	tertiary or above	married or formerly married	urban		sometimes/usually/always	0	0		0	0	1.117101	0	0	0	1
1289	2006	never or buy less than monthly	888	n/a	n/a	no	no	very unlikely/unlikely	2	4	18-34	female	tertiary or above	married or formerly married	urban			0	1		0	0	1.117101	0	0	0	1
1290	2006	buying at least monthly	5	don't know (family buys)	no, never	yes	yes	very unlikely/unlikely	2	4	18-34	female	tertiary or above	married or formerly married	urban		never	0	1		0	1	1.117101	0	0	0	1
1291	2006	never or buy less than monthly	888	n/a	n/a	no	no	very unlikely/unlikely	3	3	18-34	male	tertiary or above	married or formerly married	urban			0	0		0	0	1.073686	0	0	0	1
1292	2006	never or buy less than monthly	888	n/a	n/a	yes	no	very unlikely/unlikely	2	2	18-34	male	tertiary or above	married or formerly married	urban			0	0		0	0	1.073686	0	0	0	1
1293	2006	never or buy less than monthly	888	n/a	n/a	no	no	very unlikely/unlikely	3	3	18-34	female	tertiary or above	2	urban			0	0		0	0	1.117101	0	0	0	1
1294	2006	never or buy less than monthly	888	n/a	n/a	no	no	very unlikely/unlikely	3	3	35-54	female	tertiary or above	2	urban			0	0		0	0	1.080615	1	0	0	1
1295	2006	never or buy less than monthly	888	n/a	n/a	no	no	very unlikely/unlikely	3	3	35-54	female	tertiary or above	2	urban			0	0		0	0	1.080615	1	0	0	1
1296	2006	never or buy less than monthly	888	n/a	n/a	no	no	very unlikely/unlikely	3	3	35-54	female	tertiary or above	2	urban			0	0		0	0	1.080615	1	0	0	1
1297	2006	never or buy less than monthly	888	n/a	n/a	no	no	very unlikely/unlikely	3	3	18-34	female	tertiary or above	married or formerly married	urban			0	0		0	0	1.117101	0	0	0	1
1298	2006	never or buy less than monthly	888	n/a	n/a	no	no	very unlikely/unlikely	3	3	35-54	male	tertiary or above	2	urban			0	0		0	0	1.0372	1	0	0	1
1299	2006	never or buy less than monthly	888	n/a	n/a	no	no	very unlikely/unlikely	3	3	18-34	female	tertiary or above	2	urban			0	0		0	0	1.117101	0	0	0	1
1300	2006	never or buy less than monthly	888	n/a	n/a	no	no	very unlikely/unlikely	3	3	35-54	female	tertiary or above	2	urban			0	0		0	0	1.080615	1	0	0	1
1301	2006	never or buy less than monthly	888	n/a	n/a	no	no	very unlikely/unlikely	3	3	35-54	female	tertiary or above	2	urban			0	0		0	0	1.080615	1	0	0	1
1302	2006	never or buy less than monthly	888	n/a	n/a	no	no	very unlikely/unlikely	3	3	35-54	female	tertiary or above	2	urban			0	0		0	0	1.080615	1	0	0	1
1303	2006	never or buy less than monthly	888	n/a	n/a	no	no	very unlikely/unlikely	3	3	18-34	female	tertiary or above	married or formerly married	urban			0	0		0	0	1.117101	0	0	0	1
1304	2006	never or buy less than monthly	888	n/a	n/a	no	no	very unlikely/unlikely	3	3	35-54	female	tertiary or above	2	urban			0	0		0	0	1.080615	1	0	0	1
1305	2006	never or buy less than monthly	888	n/a	n/a	no	no	very unlikely/unlikely	3	3	18-34	male	tertiary or above	married or formerly married	urban			0	0		0	0	1.073686	0	0	0	1
1306	2006	never or buy less than monthly	888	n/a	n/a	no	no	very unlikely/unlikely	3	3	18-34	male	secondary	married or formerly married	urban			0	0		0	0	1.073686	0	0	1	0
1307	2006	never or buy less than monthly	888	n/a	n/a	no	no	very unlikely/unlikely	3	3	18-34	male	secondary	married or formerly married	urban			0	0		0	0	1.073686	0	0	1	0
1308	2006	never or buy less than monthly	888	n/a	n/a	no	no	very unlikely/unlikely	3	3	35-54	male	secondary	2	urban			0	0		0	0	1.0372	1	0	1	0
1309	2006	never or buy less than monthly	888	n/a	n/a	no	no	very unlikely/unlikely	4	3	18-34	male	secondary	married or formerly married	urban			1	0		0	0	1.073686	0	0	1	0
1310	2006	never or buy less than monthly	888	n/a	n/a	no	no	likely/very likely	2	4	18-34	male	secondary	married or formerly married	urban			0	1		0	0	1.073686	0	0	1	0
1311	2006	never or buy less than monthly	888	n/a	n/a	no	no	very unlikely/unlikely	3	3	18-34	male	tertiary or above	2	urban			0	0		0	0	1.073686	0	0	0	1
1312	2006	never or buy less than monthly	2	occasionally	usually	no	no	very unlikely/unlikely	3	3	18-34	male	secondary	married or formerly married	urban	sometimes/usually/always	sometimes/usually/always	0	0		0	0	1.073686	0	0	1	0
1313	2006	buying at least monthly	5	no, never	no, never	no	yes	likely/very likely	3	4	18-34	male	secondary	married or formerly married	urban	never	never	0	1		0	1	1.073686	0	0	1	0
1314	2006	never or buy less than monthly	888	n/a	n/a	no	no	very unlikely/unlikely	3	3	18-34	male	secondary	married or formerly married	urban			0	0		0	0	1.073686	0	0	1	0
1315	2006	never or buy less than monthly	1	occasionally	no, never	yes	yes	likely/very likely	1	3	18-34	female	secondary	2	urban	sometimes/usually/always	never	0	0		0	0	1.117101	0	0	1	0
1316	2006	never or buy less than monthly	888	n/a	n/a	no	no	very unlikely/unlikely	4	3	18-34	male	secondary	married or formerly married	urban			1	0		0	0	1.073686	0	0	1	0
1317	2006	buying at least monthly	3	no, never	occasionally	yes	no	very unlikely/unlikely	3	3	18-34	male	secondary	married or formerly married	urban	never	sometimes/usually/always	0	0		1	0	1.073686	0	0	1	0
1318	2006	never or buy less than monthly	888	n/a	n/a	no	no	very unlikely/unlikely	3	3	18-34	female	secondary	married or formerly married	urban			0	0		0	0	1.117101	0	0	1	0
1319	2006	never or buy less than monthly	888	n/a	n/a	no	no	very unlikely/unlikely	3	4	18-34	male	secondary	married or formerly married	urban			0	1		0	0	1.073686	0	0	1	0
1320	2006	never or buy less than monthly	888	n/a	n/a	yes	no	very unlikely/unlikely	3	3	18-34	female	secondary	married or formerly married	urban			0	0		0	0	1.117101	0	0	1	0
1321	2006	never or buy less than monthly	888	n/a	n/a	no	no	very unlikely/unlikely	3	3	18-34	female	secondary	2	urban			0	0		0	0	1.117101	0	0	1	0
1322	2006	never or buy less than monthly	888	n/a	n/a	yes	no	very unlikely/unlikely	3	3	18-34	female	secondary	married or formerly married	urban			0	0		0	0	1.117101	0	0	1	0
1323	2006	never or buy less than monthly	888	n/a	n/a	no	no	likely/very likely	3	3	18-34	female	secondary	2	urban			0	0		0	0	1.117101	0	0	1	0
1324	2006	never or buy less than monthly	888	n/a	n/a	no	no	likely/very likely	3	3	18-34	male	secondary	2	urban			0	0		0	0	1.073686	0	0	1	0
1325	2006	never or buy less than monthly	888	n/a	n/a	no	no	very unlikely/unlikely	3	3	18-34	female	secondary	married or formerly married	urban			0	0		0	0	1.117101	0	0	1	0
1326	2006	never or buy less than monthly	888	n/a	n/a	no	no	very unlikely/unlikely	3	3	18-34	female	secondary	married or formerly married	urban			0	0		0	0	1.117101	0	0	1	0
1327	2006	never or buy less than monthly	888	n/a	n/a	no	no	likely/very likely	2	4	18-34	male	secondary	married or formerly married	urban			0	1		0	0	1.073686	0	0	1	0
1328	2006	never or buy less than monthly	888	n/a	n/a	no	no	very unlikely/unlikely	3	3	18-34	female	secondary	2	urban			0	0		0	0	1.117101	0	0	1	0
1329	2006	never or buy less than monthly	888	n/a	n/a	no	no	very unlikely/unlikely	3	3	35-54	female	secondary	2	urban			0	0		0	0	1.080615	1	0	1	0
1330	2006	never or buy less than monthly	888	n/a	n/a	no	no	very unlikely/unlikely	3	4	18-34	female	tertiary or above	married or formerly married	urban			0	1		0	0	1.117101	0	0	0	1
1331	2006	never or buy less than monthly	2	no, never	usually	yes	no	likely/very likely	3	3	18-34	male	tertiary or above	married or formerly married	urban	never	sometimes/usually/always	0	0		0	0	1.073686	0	0	0	1
1332	2006	never or buy less than monthly	888	n/a	n/a	no	no	very unlikely/unlikely	3	4	18-34	female	secondary	married or formerly married	urban			0	1		0	0	1.117101	0	0	1	0
1333	2006	never or buy less than monthly	888	n/a	n/a	no	no	very unlikely/unlikely	3	3	35-54	male	secondary	2	urban			0	0		0	0	1.0372	1	0	1	0
1334	2006	never or buy less than monthly	888	n/a	n/a	no	no	very unlikely/unlikely	3	4	18-34	female	secondary	married or formerly married	urban			0	1		0	0	1.117101	0	0	1	0
1335	2006	never or buy less than monthly	2	yes, always	no, never	no	yes	very unlikely/unlikely	1	3	18-34	male	tertiary or above	married or formerly married	urban	sometimes/usually/always	never	0	0		0	0	1.073686	0	0	0	1
1336	2006	never or buy less than monthly	1	yes, always	yes, always	yes	no	very unlikely/unlikely	2	2	18-34	male	tertiary or above	married or formerly married	urban	sometimes/usually/always	sometimes/usually/always	0	0		0	0	1.073686	0	0	0	1
1337	2006	never or buy less than monthly	2	occasionally	usually	yes	no	very unlikely/unlikely	3	3	18-34	male	tertiary or above	married or formerly married	urban	sometimes/usually/always	sometimes/usually/always	0	0		0	0	1.073686	0	0	0	1
1338	2006	buying at least monthly	5	occasionally	no, never	no	yes	very unlikely/unlikely	1	3	18-34	female	tertiary or above	married or formerly married	urban	sometimes/usually/always	never	0	0		0	1	1.117101	0	0	0	1
1339	2006	buying at least monthly	3	occasionally	no, never	no	yes	likely/very likely	2	3	18-34	female	tertiary or above	married or formerly married	urban	sometimes/usually/always	never	0	0		1	0	1.117101	0	0	0	1
1340	2006	never or buy less than monthly	2	don't know (family buys)	don't know (family buys)	yes	no	very unlikely/unlikely	4	2	18-34	female	tertiary or above	married or formerly married	urban			1	0		0	0	1.117101	0	0	0	1
1341	2006	never or buy less than monthly	888	n/a	n/a	no	no	very unlikely/unlikely	3	3	18-34	female	tertiary or above	married or formerly married	urban			0	0		0	0	1.117101	0	0	0	1
1342	2006	never or buy less than monthly	888	n/a	n/a	no	no	very unlikely/unlikely	3	3	18-34	male	tertiary or above	married or formerly married	urban			0	0		0	0	1.073686	0	0	0	1
1343	2006	never or buy less than monthly	888	n/a	n/a	no	no	very unlikely/unlikely	3	3	18-34	female	tertiary or above	married or formerly married	urban			0	0		0	0	1.117101	0	0	0	1
1344	2006	never or buy less than monthly	888	n/a	n/a	no	no	very unlikely/unlikely	3	3	18-34	female	tertiary or above	married or formerly married	urban			0	0		0	0	1.117101	0	0	0	1
1345	2006	buying at least monthly	5	occasionally	occasionally	no	no	very unlikely/unlikely	2	3	18-34	female	tertiary or above	2	urban	sometimes/usually/always	sometimes/usually/always	0	0		0	1	1.117101	0	0	0	1
1346	2006	buying at least monthly	3	no, never	no, never	no	yes	very unlikely/unlikely	3	3	35-54	female	tertiary or above	2	urban	never	never	0	0		1	0	1.080615	1	0	0	1
1347	2006	buying at least monthly	4	don't know (family buys)	occasionally	no	yes	likely/very likely	3	4	18-34	female	tertiary or above	2	urban		sometimes/usually/always	0	1		1	1	1.117101	0	0	0	1
1348	2006	never or buy less than monthly	2	occasionally	no, never	yes	yes	very unlikely/unlikely	2	5	18-34	male	tertiary or above	2	urban	sometimes/usually/always	never	0	1		0	0	1.073686	0	0	0	1
1349	2006	buying at least monthly	4	no, never	no, never	no	no	very unlikely/unlikely	2	4	18-34	female	tertiary or above	2	urban	never	never	0	1		1	1	1.117101	0	0	0	1
1350	2006	never or buy less than monthly	2	occasionally	no, never	no	yes	very unlikely/unlikely	3	5	35-54	male	tertiary or above	2	urban	sometimes/usually/always	never	0	1		0	0	1.0372	1	0	0	1
1351	2006	never or buy less than monthly	888	n/a	n/a	no	no	very unlikely/unlikely	2	3	35-54	male	tertiary or above	2	urban			0	0		0	0	1.0372	1	0	0	1
1352	2006	never or buy less than monthly	2	no, never	occasionally	no	yes	very unlikely/unlikely	2	4	18-34	male	tertiary or above	married or formerly married	urban	never	sometimes/usually/always	0	1		0	0	1.073686	0	0	0	1
1353	2006	buying at least monthly	4	no, never	no, never	no	yes	very unlikely/unlikely	5	3	35-54	female	tertiary or above	2	urban	never	never	1	0		1	1	1.080615	1	0	0	1
1354	2006	never or buy less than monthly	888	n/a	n/a	no	no	very unlikely/unlikely	4	2	35-54	male	tertiary or above	2	urban			1	0		0	0	1.0372	1	0	0	1
1355	2006	never or buy less than monthly	2	occasionally	no, never	no	yes	very unlikely/unlikely	3	4	35-54	male	tertiary or above	2	urban	sometimes/usually/always	never	0	1		0	0	1.0372	1	0	0	1
1356	2006	buying at least monthly	4	don't know (family buys)	occasionally	no	yes	likely/very likely	3	4	18-34	female	tertiary or above	2	urban		sometimes/usually/always	0	1		1	1	1.117101	0	0	0	1
1357	2006	never or buy less than monthly	888	n/a	n/a	no	no	very unlikely/unlikely	2	4	35-54	male	tertiary or above	2	urban			0	1		0	0	1.0372	1	0	0	1
1358	2006	buying at least monthly	5	yes, always	occasionally	no	no	very unlikely/unlikely	2	2	18-34	male	tertiary or above	married or formerly married	urban	sometimes/usually/always	sometimes/usually/always	0	0		0	1	1.073686	0	0	0	1
1359	2006	never or buy less than monthly	2	yes, always	occasionally	no	no	very unlikely/unlikely	2	2	35-54	female	secondary	2	urban	sometimes/usually/always	sometimes/usually/always	0	0		0	0	1.080615	1	0	1	0
1360	2006	never or buy less than monthly	2	no, never	no, never	no	no	very unlikely/unlikely	2	2	35-54	female	tertiary or above	2	urban	never	never	0	0		0	0	1.080615	1	0	0	1
1361	2006	never or buy less than monthly	2	usually	no, never	no	yes	very unlikely/unlikely	2	3	18-34	female	tertiary or above	married or formerly married	urban	sometimes/usually/always	never	0	0		0	0	1.117101	0	0	0	1
1362	2006	buying at least monthly	4	occasionally	no, never	no	no	very unlikely/unlikely	2	2	18-34	male	tertiary or above	married or formerly married	urban	sometimes/usually/always	never	0	0		1	1	1.073686	0	0	0	1
1363	2006	buying at least monthly	3	no, never	no, never	no	no	very unlikely/unlikely	4	3	18-34	male	tertiary or above	married or formerly married	urban	never	never	1	0		1	0	1.073686	0	0	0	1
1364	2006	never or buy less than monthly	888	n/a	n/a	no	no	very unlikely/unlikely	1	2	35-54	female	tertiary or above	2	urban			0	0		0	0	1.080615	1	0	0	1
1365	2006	buying at least monthly	3	don't know (family buys)	occasionally	no	yes	very unlikely/unlikely	2	4	18-34	female	tertiary or above	married or formerly married	urban		sometimes/usually/always	0	1		1	0	1.117101	0	0	0	1
1366	2006	buying at least monthly	5	occasionally	occasionally	yes	no	very unlikely/unlikely	3	3	18-34	female	tertiary or above	married or formerly married	urban	sometimes/usually/always	sometimes/usually/always	0	0		0	1	1.117101	0	0	0	1
1367	2006	buying at least monthly	4	occasionally	no, never	yes	no	very unlikely/unlikely	3	3	35-54	female	secondary	2	urban	sometimes/usually/always	never	0	0		1	1	1.080615	1	0	1	0
1368	2006	buying at least monthly	3	occasionally	no, never	yes	yes	very unlikely/unlikely	4	3	18-34	female	tertiary or above	married or formerly married	urban	sometimes/usually/always	never	1	0		1	0	1.117101	0	0	0	1
1369	2006	buying at least monthly	4	yes, always	no, never	no	no	very unlikely/unlikely	4	3	35-54	female	secondary	2	urban	sometimes/usually/always	never	1	0		1	1	1.080615	1	0	1	0
1370	2006	buying at least monthly	5	no, never	no, never	no	no	very unlikely/unlikely	3	3	18-34	female	secondary	2	urban	never	never	0	0		0	1	1.117101	0	0	1	0
1371	2006	buying at least monthly	4	no, never	no, never	no	no	very unlikely/unlikely	4	4	35-54	male	secondary	2	urban	never	never	1	1		1	1	1.0372	1	0	1	0
1372	2006	buying at least monthly	4	usually	occasionally	no	yes	very unlikely/unlikely	3	3	18-34	female	tertiary or above	married or formerly married	urban	sometimes/usually/always	sometimes/usually/always	0	0		1	1	1.117101	0	0	0	1
1373	2006	never or buy less than monthly	2	no, never	no, never	no	yes	very unlikely/unlikely	2	4	35-54	female	secondary	2	urban	never	never	0	1		0	0	1.080615	1	0	1	0
1374	2006	buying at least monthly	4	no, never	occasionally	no	no	very unlikely/unlikely	4	2	35-54	female	secondary	2	urban	never	sometimes/usually/always	1	0		1	1	1.080615	1	0	1	0
1375	2006	never or buy less than monthly	888	n/a	n/a	no	no	very unlikely/unlikely	1	3	18-34	female	tertiary or above	2	urban			0	0		0	0	1.117101	0	0	0	1
1376	2006	buying at least monthly	4	no, never	no, never	no	yes	very unlikely/unlikely	2	2	18-34	male	tertiary or above	married or formerly married	urban	never	never	0	0		1	1	1.073686	0	0	0	1
1377	2006	buying at least monthly	4	occasionally	no, never	yes	no	very unlikely/unlikely	3	4	35-54	female	secondary	2	urban	sometimes/usually/always	never	0	1		1	1	1.080615	1	0	1	0
1378	2006	buying at least monthly	5	occasionally	no, never	no	yes	very unlikely/unlikely	3	2	35-54	male	tertiary or above	2	urban	sometimes/usually/always	never	0	0		0	1	1.0372	1	0	0	1
1379	2006	buying at least monthly	4	no, never	no, never	no	yes	likely/very likely	2	2	35-54	male	secondary	2	urban	never	never	0	0		1	1	1.0372	1	0	1	0
1380	2006	never or buy less than monthly	888	n/a	n/a	no	no	very unlikely/unlikely	2	3	18-34	female	tertiary or above	married or formerly married	urban			0	0		0	0	1.117101	0	0	0	1
1381	2006	never or buy less than monthly	888	n/a	n/a	no	no	very unlikely/unlikely	1	5	18-34	male	tertiary or above	married or formerly married	urban			0	1		0	0	1.073686	0	0	0	1
1382	2006	never or buy less than monthly	1	no, never	no, never	no	yes	very unlikely/unlikely	4	4	18-34	female	tertiary or above	2	urban	never	never	1	1		0	0	1.117101	0	0	0	1
1383	2006	never or buy less than monthly	1	occasionally	no, never	no	yes	likely/very likely	4	4	35-54	male	tertiary or above	2	urban	sometimes/usually/always	never	1	1		0	0	1.0372	1	0	0	1
1384	2006	buying at least monthly	3	occasionally	no, never	no	yes	very unlikely/unlikely	2	3	18-34	male	tertiary or above	married or formerly married	urban	sometimes/usually/always	never	0	0		1	0	1.073686	0	0	0	1
1385	2006	never or buy less than monthly	2	no, never	no, never	no	yes	very unlikely/unlikely	4	3	18-34	female	tertiary or above	married or formerly married	urban	never	never	1	0		0	0	1.117101	0	0	0	1
1386	2006	buying at least monthly	3	no, never	no, never	no	yes	very unlikely/unlikely	3	4	18-34	male	tertiary or above	married or formerly married	urban	never	never	0	1		1	0	1.073686	0	0	0	1
1387	2006	buying at least monthly	3	occasionally	no, never	no	no	very unlikely/unlikely	4	5	35-54	female	tertiary or above	2	urban	sometimes/usually/always	never	1	1		1	0	1.080615	1	0	0	1
1388	2006	buying at least monthly	3	no, never	occasionally	no	yes	very unlikely/unlikely	3	3	18-34	female	secondary	married or formerly married	urban	never	sometimes/usually/always	0	0		1	0	1.117101	0	0	1	0
1389	2006	buying at least monthly	3	yes, always	no, never	no	yes	very unlikely/unlikely	4	3	18-34	female	tertiary or above	married or formerly married	urban	sometimes/usually/always	never	1	0		1	0	1.117101	0	0	0	1
1390	2006	buying at least monthly	4	no, never	no, never	no	yes	very unlikely/unlikely	2	4	35-54	female	tertiary or above	2	urban	never	never	0	1		1	1	1.080615	1	0	0	1
1391	2006	buying at least monthly	3	no, never	no, never	no	no	very unlikely/unlikely	3	3	18-34	female	tertiary or above	2	urban	never	never	0	0		1	0	1.117101	0	0	0	1
1392	2006	buying at least monthly	3	no, never	no, never	no	no	very unlikely/unlikely	2	1	18-34	male	secondary	2	urban	never	never	0	0		1	0	1.073686	0	0	1	0
1393	2006	buying at least monthly	4	no, never	occasionally	no	yes	very unlikely/unlikely	3	2	35-54	male	tertiary or above	2	urban	never	sometimes/usually/always	0	0		1	1	1.0372	1	0	0	1
1394	2006	buying at least monthly	3	yes, always	usually	no	yes	likely/very likely	5	2	18-34	female	tertiary or above	married or formerly married	urban	sometimes/usually/always	sometimes/usually/always	1	0		1	0	1.117101	0	0	0	1
1395	2006	buying at least monthly	3	no, never	no, never	no	yes	very unlikely/unlikely	2	2	35-54	male	tertiary or above	2	urban	never	never	0	0		1	0	1.0372	1	0	0	1
1396	2006	never or buy less than monthly	2	no, never	occasionally	no	yes	very unlikely/unlikely	4	2	18-34	male	tertiary or above	married or formerly married	urban	never	sometimes/usually/always	1	0		0	0	1.073686	0	0	0	1
1397	2006	buying at least monthly	3	occasionally	don't know (family buys)	yes	yes	very unlikely/unlikely	3	3	18-34	female	secondary	married or formerly married	urban	sometimes/usually/always		0	0		1	0	1.117101	0	0	1	0
1398	2006	buying at least monthly	3	no, never	no, never	no	no	likely/very likely	4	3	18-34	female	tertiary or above	married or formerly married	urban	never	never	1	0		1	0	1.117101	0	0	0	1
1399	2006	never or buy less than monthly	2	no, never	occasionally	no	yes	very unlikely/unlikely	2	2	35-54	female	secondary	2	urban	never	sometimes/usually/always	0	0		0	0	1.080615	1	0	1	0
1400	2006	buying at least monthly	3	no, never	no, never	no	yes	very unlikely/unlikely	2	2	35-54	female	tertiary or above	2	urban	never	never	0	0		1	0	1.080615	1	0	0	1
1401	2006	buying at least monthly	4	no, never	no, never	no	yes	very unlikely/unlikely	4	2	35-54	female	secondary	2	urban	never	never	1	0		1	1	1.080615	1	0	1	0
1402	2006	never or buy less than monthly	888	n/a	n/a	no	no	very unlikely/unlikely	3	3	35-54	female	secondary	2	urban			0	0		0	0	1.080615	1	0	1	0
1403	2006	buying at least monthly	4	no, never	no, never	no	no	very unlikely/unlikely	4	2	35-54	female	secondary	2	urban	never	never	1	0		1	1	1.080615	1	0	1	0
1404	2006	buying at least monthly	4	no, never	no, never	no	yes	very unlikely/unlikely	5	3	35-54	female	tertiary or above	2	urban	never	never	1	0		1	1	1.080615	1	0	0	1
1405	2006	never or buy less than monthly	888	n/a	n/a	no	no	very unlikely/unlikely	5	2	18-34	male	secondary	married or formerly married	urban			1	0		0	0	1.073686	0	0	1	0
1406	2006	buying at least monthly	4	no, never	no, never	no	no	likely/very likely	2	2	35-54	male	secondary	2	urban	never	never	0	0		1	1	1.0372	1	0	1	0
1407	2006	buying at least monthly	5	yes, always	occasionally	yes	no	very unlikely/unlikely	2	2	18-34	male	tertiary or above	married or formerly married	urban	sometimes/usually/always	sometimes/usually/always	0	0		0	1	1.073686	0	0	0	1
1408	2006	never or buy less than monthly	2	usually	yes, always	no	yes	very unlikely/unlikely	4	3	18-34	male	tertiary or above	married or formerly married	urban	sometimes/usually/always	sometimes/usually/always	1	0		0	0	1.073686	0	0	0	1
1409	2006	buying at least monthly	3	occasionally	no, never	no	yes	very unlikely/unlikely	5	3	18-34	male	tertiary or above	2	urban	sometimes/usually/always	never	1	0		1	0	1.073686	0	0	0	1
1410	2006	buying at least monthly	3	occasionally	no, never	yes	yes	very unlikely/unlikely	5	4	18-34	male	tertiary or above	2	urban	sometimes/usually/always	never	1	1		1	0	1.073686	0	0	0	1
1411	2006	never or buy less than monthly	888	n/a	n/a	no	no	very unlikely/unlikely	1	2	18-34	male	tertiary or above	2	urban			0	0		0	0	1.073686	0	0	0	1
1412	2006	never or buy less than monthly	888	n/a	n/a	no	no	very unlikely/unlikely	4	5	18-34	male	tertiary or above	2	urban			1	1		0	0	1.073686	0	0	0	1
1413	2006	never or buy less than monthly	888	n/a	n/a	no	no	very unlikely/unlikely	3	2	18-34	female	secondary	2	urban			0	0		0	0	1.117101	0	0	1	0
1414	2006	never or buy less than monthly	888	n/a	n/a	no	no	very unlikely/unlikely	1	3	18-34	female	tertiary or above	married or formerly married	urban			0	0		0	0	1.117101	0	0	0	1
1415	2006	never or buy less than monthly	2	no, never	no, never	no	yes	very unlikely/unlikely	3	3	35-54	female	tertiary or above	2	urban	never	never	0	0		0	0	1.080615	1	0	0	1
1416	2006	never or buy less than monthly	2	no, never	no, never	no	yes	very unlikely/unlikely	2	4	35-54	male	tertiary or above	2	urban	never	never	0	1		0	0	1.0372	1	0	0	1
1417	2006	never or buy less than monthly	2	no, never	no, never	no	yes	very unlikely/unlikely	3	3	35-54	female	tertiary or above	2	urban	never	never	0	0		0	0	1.080615	1	0	0	1
1418	2006	never or buy less than monthly	888	n/a	n/a	no	no	very unlikely/unlikely	4	4	35-54	male	secondary	2	urban			1	1		0	0	1.0372	1	0	1	0
1419	2006	never or buy less than monthly	2	no, never	no, never	no	yes	very unlikely/unlikely	3	3	35-54	female	secondary	2	urban	never	never	0	0		0	0	1.080615	1	0	1	0
1420	2006	never or buy less than monthly	888	n/a	n/a	no	no	very unlikely/unlikely	4	4	35-54	female	secondary	2	urban			1	1		0	0	1.080615	1	0	1	0
1421	2006	never or buy less than monthly	888	n/a	n/a	no	no	likely/very likely	4	2	35-54	female	tertiary or above	2	urban			1	0		0	0	1.080615	1	0	0	1
1422	2006	never or buy less than monthly	888	n/a	n/a	no	no	very unlikely/unlikely	4	4	18-34	female	tertiary or above	2	urban			1	1		0	0	1.117101	0	0	0	1
1423	2006	never or buy less than monthly	888	n/a	n/a	no	no	very unlikely/unlikely	4	3	35-54	female	secondary	2	urban			1	0		0	0	1.080615	1	0	1	0
1424	2006	buying at least monthly	5	occasionally	no, never	no	no	very unlikely/unlikely	3	2	35-54	female	secondary	2	urban	sometimes/usually/always	never	0	0		0	1	1.080615	1	0	1	0
1425	2006	never or buy less than monthly	888	n/a	n/a	no	no	very unlikely/unlikely	2	4	35-54	male	tertiary or above	2	urban			0	1		0	0	1.0372	1	0	0	1
1426	2006	never or buy less than monthly	888	n/a	n/a	no	no	very unlikely/unlikely	2	3	35-54	female	secondary	2	urban			0	0		0	0	1.080615	1	0	1	0
1427	2006	buying at least monthly	3	occasionally	no, never	no	yes	likely/very likely	5	2	35-54	female	secondary	2	urban	sometimes/usually/always	never	1	0		1	0	1.080615	1	0	1	0
1428	2006	buying at least monthly	3	yes, always	no, never	no	no	very unlikely/unlikely	4	2	35-54	female	tertiary or above	2	urban	sometimes/usually/always	never	1	0		1	0	1.080615	1	0	0	1
1429	2006	buying at least monthly	3	no, never	no, never	no	no	very unlikely/unlikely	4	3	35-54	male	tertiary or above	2	urban	never	never	1	0		1	0	1.0372	1	0	0	1
1430	2006	never or buy less than monthly	888	n/a	n/a	no	no	very unlikely/unlikely	4	4	35-54	female	secondary	2	urban			1	1		0	0	1.080615	1	0	1	0
1431	2006	buying at least monthly	4	occasionally	occasionally	no	yes	very unlikely/unlikely	2	3	35-54	male	secondary	2	urban	sometimes/usually/always	sometimes/usually/always	0	0		1	1	1.0372	1	0	1	0
1432	2006	never or buy less than monthly	888	n/a	n/a	no	no	very unlikely/unlikely	2	2	35-54	female	tertiary or above	2	urban			0	0		0	0	1.080615	1	0	0	1
1433	2006	buying at least monthly	5	no, never	occasionally	no	yes	very unlikely/unlikely	3	3	18-34	male	tertiary or above	married or formerly married	urban	never	sometimes/usually/always	0	0		0	1	1.073686	0	0	0	1
1434	2006	buying at least monthly	4	occasionally	no, never	no	yes	very unlikely/unlikely	4	4	18-34	male	tertiary or above	married or formerly married	urban	sometimes/usually/always	never	1	1		1	1	1.073686	0	0	0	1
1435	2006	buying at least monthly	4	yes, always	yes, always	no	yes	very unlikely/unlikely	4	4	35-54	female	secondary	2	urban	sometimes/usually/always	sometimes/usually/always	1	1		1	1	1.080615	1	0	1	0
1436	2006	buying at least monthly	3	no, never	no, never	no	yes	likely/very likely	4	3	35-54	female	secondary	2	urban	never	never	1	0		1	0	1.080615	1	0	1	0
1437	2006	never or buy less than monthly	888	n/a	n/a	no	no	very unlikely/unlikely	4	4	35-54	female	secondary	2	urban			1	1		0	0	1.080615	1	0	1	0
1438	2006	buying at least monthly	5	no, never	occasionally	no	no	very unlikely/unlikely	3	2	18-34	female	tertiary or above	married or formerly married	urban	never	sometimes/usually/always	0	0		0	1	1.117101	0	0	0	1
1439	2006	buying at least monthly	4	no, never	no, never	no	yes	very unlikely/unlikely	4	3	18-34	female	tertiary or above	married or formerly married	urban	never	never	1	0		1	1	1.117101	0	0	0	1
1440	2006	buying at least monthly	5	occasionally	no, never	no	yes	very unlikely/unlikely	3	3	35-54	female	tertiary or above	2	urban	sometimes/usually/always	never	0	0		0	1	1.080615	1	0	0	1
1441	2006	never or buy less than monthly	2	no, never	no, never	no	yes	very unlikely/unlikely	4	3	18-34	male	tertiary or above	married or formerly married	urban	never	never	1	0		0	0	1.073686	0	0	0	1
1442	2006	buying at least monthly	4	no, never	no, never	no	yes	very unlikely/unlikely	3	4	18-34	female	tertiary or above	married or formerly married	urban	never	never	0	1		1	1	1.117101	0	0	0	1
1443	2006	never or buy less than monthly	888	n/a	n/a	no	no	very unlikely/unlikely	3	4	35-54	male	secondary	2	urban			0	1		0	0	1.0372	1	0	1	0
1444	2006	never or buy less than monthly	888	n/a	n/a	no	no	very unlikely/unlikely	3	4	35-54	male	secondary	2	urban			0	1		0	0	1.0372	1	0	1	0
1445	2006	never or buy less than monthly	2	no, never	no, never	no	yes	very unlikely/unlikely	4	3	18-34	female	tertiary or above	married or formerly married	urban	never	never	1	0		0	0	1.117101	0	0	0	1
1446	2006	buying at least monthly	3	occasionally	no, never	no	yes	very unlikely/unlikely	4	4	35-54	male	tertiary or above	2	urban	sometimes/usually/always	never	1	1		1	0	1.0372	1	0	0	1
1447	2006	buying at least monthly	3	don't know (family buys)	occasionally	no	yes	very unlikely/unlikely	2	4	18-34	female	tertiary or above	married or formerly married	urban		sometimes/usually/always	0	1		1	0	1.117101	0	0	0	1
1448	2006	never or buy less than monthly	888	n/a	n/a	no	no	very unlikely/unlikely	3	2	35-54	male	tertiary or above	2	urban			0	0		0	0	1.0372	1	0	0	1
1449	2006	buying at least monthly	4	no, never	no, never	no	yes	very unlikely/unlikely	5	3	35-54	female	tertiary or above	2	urban	never	never	1	0		1	1	1.080615	1	0	0	1
1450	2006	never or buy less than monthly	2	don't know (family buys)	no, never	no	yes	very unlikely/unlikely	5	2	35-54	male	tertiary or above	2	urban		never	1	0		0	0	1.0372	1	0	0	1
1451	2006	never or buy less than monthly	2	no, never	no, never	no	yes	very unlikely/unlikely	4	3	35-54	female	tertiary or above	2	urban	never	never	1	0		0	0	1.080615	1	0	0	1
1452	2006	never or buy less than monthly	2	don't know (family buys)	no, never	no	yes	very unlikely/unlikely	3	1	35-54	female	secondary	2	urban		never	0	0		0	0	1.080615	1	0	1	0
1453	2006	buying at least monthly	3	occasionally	occasionally	no	yes	very unlikely/unlikely	4	3	18-34	female	tertiary or above	married or formerly married	zengcheng	sometimes/usually/always	sometimes/usually/always	1	0		1	0	.937189	0	0	0	1
1454	2006	buying at least monthly	5	no, never	yes, always	yes	no	very unlikely/unlikely	4	2	18-34	male	secondary	married or formerly married	zengcheng	never	sometimes/usually/always	1	0		0	1	.893774	0	0	1	0
1455	2006	buying at least monthly	3	occasionally	no, never	no	yes	likely/very likely	3	5	18-34	male	tertiary or above	married or formerly married	zengcheng	sometimes/usually/always	never	0	1		1	0	.893774	0	0	0	1
1456	2006	buying at least monthly	3	don't know (family buys)	usually	no	yes	very unlikely/unlikely	3	3	18-34	female	secondary	married or formerly married	zengcheng		sometimes/usually/always	0	0		1	0	.937189	0	0	1	0
1457	2006	never or buy less than monthly	2	occasionally	yes, always	yes	yes	very unlikely/unlikely	2	3	18-34	male	tertiary or above	married or formerly married	zengcheng	sometimes/usually/always	sometimes/usually/always	0	0		0	0	.893774	0	0	0	1
1458	2006	buying at least monthly	4	yes, always	usually	yes	yes	very unlikely/unlikely	4	4	18-34	male	tertiary or above	married or formerly married	zengcheng	sometimes/usually/always	sometimes/usually/always	1	1		1	1	.893774	0	0	0	1
1459	2006	buying at least monthly	3	usually	usually	yes	no	very unlikely/unlikely	3	2	18-34	male	tertiary or above	married or formerly married	zengcheng	sometimes/usually/always	sometimes/usually/always	0	0		1	0	.893774	0	0	0	1
1460	2006	never or buy less than monthly	2	occasionally	occasionally	no	yes	very unlikely/unlikely	2	3	18-34	male	tertiary or above	married or formerly married	zengcheng	sometimes/usually/always	sometimes/usually/always	0	0		0	0	.893774	0	0	0	1
1461	2006	never or buy less than monthly	2	don't know (family buys)	occasionally	no	yes	very unlikely/unlikely	2	2	18-34	male	tertiary or above	married or formerly married	zengcheng		sometimes/usually/always	0	0		0	0	.893774	0	0	0	1
1462	2006	buying at least monthly	3	don't know (family buys)	no, never	yes	yes	very unlikely/unlikely	4	4	18-34	female	tertiary or above	married or formerly married	zengcheng		never	1	1		1	0	.937189	0	0	0	1
1463	2006	never or buy less than monthly	2	usually	no, never	no	no	very unlikely/unlikely	2	3	18-34	female	secondary	2	zengcheng	sometimes/usually/always	never	0	0		0	0	.937189	0	0	1	0
1464	2006	never or buy less than monthly	2	yes, always	occasionally	yes	yes	very unlikely/unlikely	3	2	35-54	male	secondary	2	zengcheng	sometimes/usually/always	sometimes/usually/always	0	0		0	0	.8572881	1	0	1	0
1465	2006	buying at least monthly	4	don't know (family buys)	yes, always	yes	yes	likely/very likely	2	3	18-34	male	secondary	2	zengcheng		sometimes/usually/always	0	0		1	1	.893774	0	0	1	0
1466	2006	buying at least monthly	4	yes, always	no, never	no	yes	likely/very likely	4	2	35-54	female	secondary	2	zengcheng	sometimes/usually/always	never	1	0		1	1	.9007031	1	0	1	0
1467	2006	never or buy less than monthly	2	yes, always	yes, always	yes	no	very unlikely/unlikely	2	2	35-54	female	primary or below	2	zengcheng	sometimes/usually/always	sometimes/usually/always	0	0		0	0	.9007031	1	0	0	0
1468	2006	buying at least monthly	4	usually	usually	yes	no	very unlikely/unlikely	3	3	18-34	male	tertiary or above	married or formerly married	zengcheng	sometimes/usually/always	sometimes/usually/always	0	0		1	1	.893774	0	0	0	1
1469	2006	buying at least monthly	4	yes, always	occasionally	no	no	very unlikely/unlikely	3	4	18-34	male	tertiary or above	2	zengcheng	sometimes/usually/always	sometimes/usually/always	0	1		1	1	.893774	0	0	0	1
1470	2006	never or buy less than monthly	888	n/a	n/a	no	no	very unlikely/unlikely	4	3	35-54	female	secondary	2	zengcheng			1	0		0	0	.9007031	1	0	1	0
1471	2006	never or buy less than monthly	1	occasionally	occasionally	yes	yes	very unlikely/unlikely	3	3	18-34	female	tertiary or above	married or formerly married	urban	sometimes/usually/always	sometimes/usually/always	0	0		0	0	1.117101	0	0	0	1
1472	2006	buying at least monthly	4	yes, always	occasionally	no	yes	very unlikely/unlikely	2	2	18-34	male	tertiary or above	married or formerly married	zengcheng	sometimes/usually/always	sometimes/usually/always	0	0		1	1	.893774	0	0	0	1
1473	2006	never or buy less than monthly	2	yes, always	usually	yes	no	very unlikely/unlikely	3	4	18-34	male	tertiary or above	married or formerly married	zengcheng	sometimes/usually/always	sometimes/usually/always	0	1		0	0	.893774	0	0	0	1
1474	2006	never or buy less than monthly	1	usually	yes, always	no	yes	very unlikely/unlikely	1	2	18-34	male	tertiary or above	married or formerly married	urban	sometimes/usually/always	sometimes/usually/always	0	0		0	0	1.073686	0	0	0	1
1475	2006	buying at least monthly	3	no, never	occasionally	no	yes	likely/very likely	1	4	35-54	female	tertiary or above	2	zengcheng	never	sometimes/usually/always	0	1		1	0	.9007031	1	0	0	1
1476	2006	never or buy less than monthly	2	no, never	no, never	yes	yes	very unlikely/unlikely	2	2	18-34	female	tertiary or above	2	urban	never	never	0	0		0	0	1.117101	0	0	0	1
1477	2006	buying at least monthly	3	yes, always	occasionally	yes	yes	likely/very likely	3	5	18-34	female	secondary	2	zengcheng	sometimes/usually/always	sometimes/usually/always	0	1		1	0	.937189	0	0	1	0
1478	2006	never or buy less than monthly	1	yes, always	no, never	no	no	very unlikely/unlikely	4	4	18-34	male	primary or below	2	urban	sometimes/usually/always	never	1	1		0	0	1.073686	0	0	0	0
1479	2006	buying at least monthly	4	occasionally	don't know (family buys)	no	yes	likely/very likely	4	3	18-34	male	tertiary or above	married or formerly married	zengcheng	sometimes/usually/always		1	0		1	1	.893774	0	0	0	1
1480	2006	never or buy less than monthly	888	n/a	n/a	no	no	very unlikely/unlikely	2	4	18-34	female	tertiary or above	married or formerly married	urban			0	1		0	0	1.117101	0	0	0	1
1481	2006	never or buy less than monthly	888	n/a	n/a	no	no	very unlikely/unlikely	3	3	18-34	female	tertiary or above	married or formerly married	urban			0	0		0	0	1.117101	0	0	0	1
1482	2006	buying at least monthly	4	occasionally	no, never	no	no	very unlikely/unlikely	3	3	35-54	female	secondary	2	urban	sometimes/usually/always	never	0	0		1	1	1.080615	1	0	1	0
1483	2006	never or buy less than monthly	2	no, never	occasionally	no	no	very unlikely/unlikely	3	2	18-34	female	tertiary or above	2	zengcheng	never	sometimes/usually/always	0	0		0	0	.937189	0	0	0	1
1484	2006	never or buy less than monthly	2	occasionally	occasionally	yes	no	very unlikely/unlikely	2	2	18-34	male	secondary	married or formerly married	zengcheng	sometimes/usually/always	sometimes/usually/always	0	0		0	0	.893774	0	0	1	0
1485	2006	buying at least monthly	4	occasionally	occasionally	no	yes	likely/very likely	3	2	18-34	female	primary or below	2	zengcheng	sometimes/usually/always	sometimes/usually/always	0	0		1	1	.937189	0	0	0	0
1486	2006	never or buy less than monthly	2	don't know (family buys)	don't know (family buys)	yes	no	likely/very likely	3	3	18-34	female	secondary	married or formerly married	zengcheng			0	0		0	0	.937189	0	0	1	0
1487	2006	buying at least monthly	4	usually	occasionally	no	yes	very unlikely/unlikely	4	3	35-54	female	primary or below	2	zengcheng	sometimes/usually/always	sometimes/usually/always	1	0		1	1	.9007031	1	0	0	0
1488	2006	buying at least monthly	3	no, never	no, never	yes	yes	very unlikely/unlikely	4	3	18-34	female	secondary	2	zengcheng	never	never	1	0		1	0	.937189	0	0	1	0
1489	2006	never or buy less than monthly	2	occasionally	yes, always	yes	no	very unlikely/unlikely	3	4	18-34	female	tertiary or above	married or formerly married	zengcheng	sometimes/usually/always	sometimes/usually/always	0	1		0	0	.937189	0	0	0	1
1490	2006	buying at least monthly	4	don't know (family buys)	occasionally	yes	yes	very unlikely/unlikely	2	2	18-34	male	tertiary or above	married or formerly married	zengcheng		sometimes/usually/always	0	0		1	1	.893774	0	0	0	1
1491	2006	never or buy less than monthly	2	occasionally	occasionally	no	no	very unlikely/unlikely	3	3	18-34	female	tertiary or above	married or formerly married	zengcheng	sometimes/usually/always	sometimes/usually/always	0	0		0	0	.937189	0	0	0	1
1492	2006	never or buy less than monthly	1	don't know (family buys)	don't know (family buys)	yes	yes	very unlikely/unlikely	2	4	18-34	female	tertiary or above	married or formerly married	zengcheng			0	1		0	0	.937189	0	0	0	1
1493	2006	never or buy less than monthly	2	no, never	occasionally	no	yes	very unlikely/unlikely	3	3	18-34	male	secondary	married or formerly married	zengcheng	never	sometimes/usually/always	0	0		0	0	.893774	0	0	1	0
1494	2006	buying at least monthly	3	occasionally	occasionally	no	no	very unlikely/unlikely	3	3	18-34	female	tertiary or above	married or formerly married	zengcheng	sometimes/usually/always	sometimes/usually/always	0	0		1	0	.937189	0	0	0	1
1495	2006	buying at least monthly	3	usually	occasionally	yes	yes	very unlikely/unlikely	3	2	18-34	female	tertiary or above	married or formerly married	zengcheng	sometimes/usually/always	sometimes/usually/always	0	0		1	0	.937189	0	0	0	1
1496	2006	never or buy less than monthly	2	yes, always	occasionally	yes	no	very unlikely/unlikely	3	3		female	tertiary or above	married or formerly married	zengcheng	sometimes/usually/always	sometimes/usually/always	0	0		0	0	.9081287			0	1
1497	2006	never or buy less than monthly	2	occasionally	no, never	no	no	very unlikely/unlikely	4	3	18-34	female	secondary	2	zengcheng	sometimes/usually/always	never	1	0		0	0	.937189	0	0	1	0
1498	2006	never or buy less than monthly	2	occasionally	no, never	no	no	very unlikely/unlikely	4	4	18-34	female	secondary	married or formerly married	zengcheng	sometimes/usually/always	never	1	1		0	0	.937189	0	0	1	0
1499	2006	buying at least monthly	6	occasionally	no, never	no	no	very unlikely/unlikely	3	2	18-34	female	secondary	2	zengcheng	sometimes/usually/always	never	0	0		0	1	.937189	0	0	1	0
1500	2006	never or buy less than monthly	2	no, never	no, never	no	yes	very unlikely/unlikely	3	3	18-34	male	tertiary or above	2	urban	never	never	0	0		0	0	1.073686	0	0	0	1
1501	2006	buying at least monthly	5	yes, always	occasionally	yes	no	very unlikely/unlikely	2	4	18-34	male	tertiary or above	married or formerly married	urban	sometimes/usually/always	sometimes/usually/always	0	1		0	1	1.073686	0	0	0	1
1502	2006	buying at least monthly	5	usually	no, never	no	no	very unlikely/unlikely	4	3	18-34	female	secondary	2	zengcheng	sometimes/usually/always	never	1	0		0	1	.937189	0	0	1	0
1503	2006	never or buy less than monthly	2	yes, always	no, never	yes	yes	very unlikely/unlikely	4	2	18-34	male	secondary	2	zengcheng	sometimes/usually/always	never	1	0		0	0	.893774	0	0	1	0
1504	2006	buying at least monthly	3	no, never	no, never	no	no	very unlikely/unlikely	3	3	35-54	female	secondary	2	zengcheng	never	never	0	0		1	0	.9007031	1	0	1	0
1505	2006	buying at least monthly	5	yes, always	no, never	no	no	likely/very likely	3	4	18-34	male	tertiary or above	married or formerly married	zengcheng	sometimes/usually/always	never	0	1		0	1	.893774	0	0	0	1
1506	2006	buying at least monthly	4	yes, always	occasionally	yes	no	very unlikely/unlikely	3	3	35-54	female	tertiary or above	2	zengcheng	sometimes/usually/always	sometimes/usually/always	0	0		1	1	.9007031	1	0	0	1
1507	2006	buying at least monthly	4	don't know (family buys)	don't know (family buys)	no	no	very unlikely/unlikely	3	3	18-34	male	tertiary or above	married or formerly married	zengcheng			0	0		1	1	.893774	0	0	0	1
1508	2006	buying at least monthly	5	usually	no, never	no	no	very unlikely/unlikely	3	3	35-54	female	tertiary or above	2	zengcheng	sometimes/usually/always	never	0	0		0	1	.9007031	1	0	0	1
1509	2006	buying at least monthly	5	don't know (family buys)	occasionally	no	no	very unlikely/unlikely	3	3		male	secondary	married or formerly married	zengcheng		sometimes/usually/always	0	0		0	1	.8660508			1	0
1510	2006	buying at least monthly	5	don't know (family buys)	don't know (family buys)	no	no	very unlikely/unlikely	3	3	35-54	male	tertiary or above	2	zengcheng			0	0		0	1	.8572881	1	0	0	1
1511	2006	never or buy less than monthly	2	don't know (family buys)	don't know (family buys)	no	no	very unlikely/unlikely	3	2		female	tertiary or above	2	zengcheng			0	0		0	0	.9081287			0	1
1512	2006	buying at least monthly	5	usually	occasionally	yes	no	very unlikely/unlikely	3	2	35-54	male	secondary	2	zengcheng	sometimes/usually/always	sometimes/usually/always	0	0		0	1	.8572881	1	0	1	0
1513	2006	buying at least monthly	5	don't know (family buys)	don't know (family buys)	no	yes	likely/very likely	4	3		male	tertiary or above	married or formerly married	zengcheng			1	0		0	1	.8660508			0	1
1514	2006	never or buy less than monthly	2	usually	occasionally	no	yes	very unlikely/unlikely	3	3	18-34	male	tertiary or above	married or formerly married	zengcheng	sometimes/usually/always	sometimes/usually/always	0	0		0	0	.893774	0	0	0	1
1515	2006	never or buy less than monthly	2	occasionally	occasionally	no	yes	very unlikely/unlikely	2	3	>=55	female	secondary	2	zengcheng	sometimes/usually/always	sometimes/usually/always	0	0		0	0	.8642172	0	1	1	0
1516	2006	never or buy less than monthly	2	yes, always	yes, always	yes	no	very unlikely/unlikely	3	2	35-54	female	primary or below	2	zengcheng	sometimes/usually/always	sometimes/usually/always	0	0		0	0	.9007031	1	0	0	0
1517	2006	never or buy less than monthly	888	n/a	n/a	no	no	very unlikely/unlikely	2	4	18-34	female	tertiary or above	married or formerly married	urban			0	1		0	0	1.117101	0	0	0	1
1518	2006	never or buy less than monthly	888	n/a	n/a	no	no	very unlikely/unlikely	2	4	35-54	female	tertiary or above	2	zengcheng			0	1		0	0	.9007031	1	0	0	1
1519	2006	never or buy less than monthly	2	occasionally	occasionally	no	yes	very unlikely/unlikely	2	4	18-34	female	tertiary or above	2	zengcheng	sometimes/usually/always	sometimes/usually/always	0	1		0	0	.937189	0	0	0	1
1520	2006	buying at least monthly	4	no, never	no, never	no	no	very unlikely/unlikely	4	2	18-34	male	tertiary or above	2	zengcheng	never	never	1	0		1	1	.893774	0	0	0	1
1521	2006	never or buy less than monthly	888	n/a	n/a	no	no	very unlikely/unlikely	2	4	18-34	male	tertiary or above	2	urban			0	1		0	0	1.073686	0	0	0	1
1522	2006	buying at least monthly	3	no, never	no, never	no	yes	very unlikely/unlikely	4	3	18-34	male	tertiary or above	2	zengcheng	never	never	1	0		1	0	.893774	0	0	0	1
1523	2006	never or buy less than monthly	2	yes, always	yes, always	no	no	very unlikely/unlikely	3	3	35-54	male	secondary	2	zengcheng	sometimes/usually/always	sometimes/usually/always	0	0		0	0	.8572881	1	0	1	0
1524	2006	buying at least monthly	5	yes, always	occasionally	no	yes	very unlikely/unlikely	3	3	18-34	male	tertiary or above	married or formerly married	zengcheng	sometimes/usually/always	sometimes/usually/always	0	0		0	1	.893774	0	0	0	1
1525	2006	never or buy less than monthly	888	n/a	n/a	no	no	very unlikely/unlikely	3	4	18-34	female	secondary	2	zengcheng			0	1		0	0	.937189	0	0	1	0
1526	2006	never or buy less than monthly	2	yes, always	no, never	no	no	very unlikely/unlikely	4	3	18-34	male	tertiary or above	2	zengcheng	sometimes/usually/always	never	1	0		0	0	.893774	0	0	0	1
1527	2006	never or buy less than monthly	2	yes, always	occasionally	no	yes	very unlikely/unlikely	3	2	35-54	male	tertiary or above	2	zengcheng	sometimes/usually/always	sometimes/usually/always	0	0		0	0	.8572881	1	0	0	1
1528	2006	never or buy less than monthly	2	yes, always	don't know (family buys)	no	yes	very unlikely/unlikely	4	2	35-54	male	tertiary or above	2	zengcheng	sometimes/usually/always		1	0		0	0	.8572881	1	0	0	1
1529	2006	never or buy less than monthly	888	n/a	n/a	no	no	very unlikely/unlikely	3	2	18-34	male	tertiary or above	2	zengcheng			0	0		0	0	.893774	0	0	0	1
1530	2006	never or buy less than monthly	888	n/a	n/a	no	no	very unlikely/unlikely	5	3	18-34	female	secondary	2	zengcheng			1	0		0	0	.937189	0	0	1	0
1531	2006	never or buy less than monthly	888	n/a	n/a	no	no	likely/very likely	3	2	35-54	male	secondary	2	zengcheng			0	0		0	0	.8572881	1	0	1	0
1532	2006	never or buy less than monthly	888	n/a	n/a	no	no	very unlikely/unlikely	5	2	35-54	female	secondary	2	zengcheng			1	0		0	0	.9007031	1	0	1	0
1533	2006	never or buy less than monthly	888	n/a	n/a	no	no	very unlikely/unlikely	3	3	35-54	male	secondary	2	zengcheng			0	0		0	0	.8572881	1	0	1	0
1534	2006	never or buy less than monthly	888	n/a	n/a	yes	no	very unlikely/unlikely	5	2	35-54	male	secondary	2	zengcheng			1	0		0	0	.8572881	1	0	1	0
1535	2006	never or buy less than monthly	888	n/a	n/a	no	no	very unlikely/unlikely	5	3	35-54	female	secondary	2	zengcheng			1	0		0	0	.9007031	1	0	1	0
1536	2006	buying at least monthly	4	yes, always	yes, always	yes	no	very unlikely/unlikely	5	3	18-34	male	secondary	2	zengcheng	sometimes/usually/always	sometimes/usually/always	1	0		1	1	.893774	0	0	1	0
1537	2006	never or buy less than monthly	1	usually	usually	yes	no	very unlikely/unlikely	4	2	35-54	male	secondary	2	zengcheng	sometimes/usually/always	sometimes/usually/always	1	0		0	0	.8572881	1	0	1	0
1538	2006	never or buy less than monthly	888	n/a	n/a	no	no	very unlikely/unlikely	5	2	35-54	male	tertiary or above	2	zengcheng			1	0		0	0	.8572881	1	0	0	1
1539	2006	never or buy less than monthly	888	n/a	n/a	no	no	very unlikely/unlikely	3	3	35-54	male	tertiary or above	2	zengcheng			0	0		0	0	.8572881	1	0	0	1
1540	2006	never or buy less than monthly	888	n/a	n/a	no	no	likely/very likely	5	2	35-54	male	secondary	2	zengcheng			1	0		0	0	.8572881	1	0	1	0
1541	2006	never or buy less than monthly	888	n/a	n/a	no	no	very unlikely/unlikely	3	2	35-54	male	tertiary or above	2	zengcheng			0	0		0	0	.8572881	1	0	0	1
1542	2006	never or buy less than monthly	888	n/a	n/a	yes	no	very unlikely/unlikely	4	2	35-54	male	secondary	2	zengcheng			1	0		0	0	.8572881	1	0	1	0
1543	2006	never or buy less than monthly	888	n/a	n/a	no	no	very unlikely/unlikely	5	2	35-54	female	secondary	2	zengcheng			1	0		0	0	.9007031	1	0	1	0
1544	2006	never or buy less than monthly	888	n/a	n/a	yes	no	very unlikely/unlikely	4	2	35-54	male	secondary	2	zengcheng			1	0		0	0	.8572881	1	0	1	0
1545	2006	never or buy less than monthly	888	n/a	n/a	yes	no	very unlikely/unlikely	3	2	35-54	male	primary or below	2	zengcheng			0	0		0	0	.8572881	1	0	0	0
1546	2006	buying at least monthly	5	yes, always	no, never	no	yes	very unlikely/unlikely	3	4	18-34	male	tertiary or above	2	zengcheng	sometimes/usually/always	never	0	1		0	1	.893774	0	0	0	1
1547	2006	never or buy less than monthly	888	n/a	n/a	no	no	very unlikely/unlikely	3	3	35-54	male	tertiary or above	2	zengcheng			0	0		0	0	.8572881	1	0	0	1
1548	2006	never or buy less than monthly	2	yes, always	yes, always	no	no	very unlikely/unlikely	3	3	35-54	male	secondary	2	zengcheng	sometimes/usually/always	sometimes/usually/always	0	0		0	0	.8572881	1	0	1	0
1549	2006	never or buy less than monthly	2	usually	occasionally	no	no	very unlikely/unlikely	3	3	35-54	male	tertiary or above	2	zengcheng	sometimes/usually/always	sometimes/usually/always	0	0		0	0	.8572881	1	0	0	1
1550	2006	never or buy less than monthly	888	n/a	n/a	no	no	likely/very likely	4	2	35-54	male	secondary	2	urban			1	0		0	0	1.0372	1	0	1	0
1551	2013	never or buy less than monthly	1			no	yes	very unlikely/unlikely	4	2	35-54	male	tertiary or above	married or formerly married	urban			1	0	.13816937	0	0	.1381694	1	0	0	1
1552	2013	buying at least monthly	6			no	no	very unlikely/unlikely	3	2	>=55	female	secondary	married or formerly married	urban			0	0	.20617442	0	1	.2061744	0	1	1	0
1553	2013	buying at least monthly	4			yes	yes	very unlikely/unlikely	4	3	18-34	female	secondary	single	urban	sometimes/usually/always	never	1	0	.36721663	1	0	.3672166	0	0	1	0
1554	2013	never or buy less than monthly	1			yes	yes	likely/very likely	4	4	18-34	female	tertiary or above	married or formerly married	urban			1	1	.20617442	0	0	.2061744	0	0	0	1
1555	2013	never or buy less than monthly	1			no		very unlikely/unlikely	4	4	35-54	female	secondary	married or formerly married	urban			1	1	.20617442	0	0	.2061744	1	0	1	0
1556	2013	buying at least monthly	5			no	yes	very unlikely/unlikely	5	2	35-54	female	secondary	married or formerly married	urban	sometimes/usually/always	never	1	0	.17869357	0	1	.1786936	1	0	1	0
1557	2013	buying at least monthly	5			no	no	very unlikely/unlikely	5	1	18-34	female	secondary	single	urban	sometimes/usually/always	sometimes/usually/always	1	0	1.5331818	0	1	1.533182	0	0	1	0
1558	2013	buying at least monthly	3			no	yes	likely/very likely	2	4	18-34	female	tertiary or above	married or formerly married	urban	never	never	0	1	.31488794	1	0	.3148879	0	0	0	1
1559	2013	never or buy less than monthly	1			no	yes	very unlikely/unlikely	3	2	18-34	male	secondary	married or formerly married	urban			0	0	.32906108	0	0	.3290611	0	0	1	0
1560	2013	buying at least monthly	6			no	no	very unlikely/unlikely	4	2	>=55	male	secondary	married or formerly married	urban	never	never	1	0	.77233545	0	1	.7723355	0	1	1	0
1561	2013	buying at least monthly	4			no	no	very unlikely/unlikely	4	2	35-54	male	secondary	married or formerly married	urban			1	0	1.1859476	1	0	1.185948	1	0	1	0
1562	2013	buying at least monthly	6			yes	no	very unlikely/unlikely	4	2	18-34	female	secondary	married or formerly married	urban	never	sometimes/usually/always	1	0	1.5331818	0	1	1.533182	0	0	1	0
1563	2013	never or buy less than monthly	1			no	yes	likely/very likely	4	2	18-34	male	tertiary or above	single	urban			1	0	1.0470883	0	0	1.047088	0	0	0	1
1564	2013	never or buy less than monthly	1			no	yes	very unlikely/unlikely	4	2	>=55	male	secondary	married or formerly married	urban			1	0	1.5331818	0	0	1.533182	0	1	1	0
1565	2013	buying at least monthly	8			no	no	very unlikely/unlikely	5	2	>=55	male	tertiary or above	married or formerly married	urban	never	never	1	0	1.0470883	0	1	1.047088	0	1	0	1
1566	2013	buying at least monthly	4			no	yes	very unlikely/unlikely	4	2	35-54	male	secondary	married or formerly married	urban	never	never	1	0	1.3933383	1	0	1.393338	1	0	1	0
1567	2013	never or buy less than monthly	1			no	no	very unlikely/unlikely	4	4	35-54	female	primary or below	married or formerly married	urban			1	1	.77233545	0	0	.7723355	1	0	0	0
1568	2013	buying at least monthly	4			no	no	very unlikely/unlikely	4	2	18-34	female	secondary	married or formerly married	urban	never	never	1	0	1.1682898	1	0	1.16829	0	0	1	0
1569	2013	never or buy less than monthly	1			no	yes	very unlikely/unlikely	3	2	18-34	female	tertiary or above	married or formerly married	urban			0	0	.48792237	0	0	.4879224	0	0	0	1
1570	2013	buying at least monthly	6			no	no	very unlikely/unlikely	2	3	>=55	male	secondary	married or formerly married	urban	sometimes/usually/always	sometimes/usually/always	0	0	.20617442	0	1	.2061744	0	1	1	0
1571	2013	never or buy less than monthly	1			no	yes	very unlikely/unlikely	4	2	35-54	male	tertiary or above	married or formerly married	urban			1	0	.39027161	0	0	.3902716	1	0	0	1
1572	2013	buying at least monthly	3			no	yes	very unlikely/unlikely	5	4	35-54	female	tertiary or above	married or formerly married	urban	never	never	1	1	.36721663	1	0	.3672166	1	0	0	1
1573	2013	buying at least monthly	6			no	no	likely/very likely	4	3	35-54	male	tertiary or above	married or formerly married	urban	never	never	1	0	.2020523	0	1	.2020523	1	0	0	1
1574	2013	buying at least monthly	4			no	no	very unlikely/unlikely	4	2	35-54	female	secondary	married or formerly married	urban	never	never	1	0	.18452896	1	0	.184529	1	0	1	0
1575	2013	never or buy less than monthly	2			no	yes	very unlikely/unlikely	2	2	18-34	female	tertiary or above	single	urban			0	0	.35420642	0	0	.3542064	0	0	0	1
1576	2013	never or buy less than monthly	1			no	no	likely/very likely	5	3	18-34	female	tertiary or above	married or formerly married	urban			1	0	.48792237	0	0	.4879224	0	0	0	1
1577	2013	buying at least monthly	4			no	yes	very unlikely/unlikely	4	2	35-54	female	secondary	married or formerly married	urban	never	never	1	0	.35420642	1	0	.3542064	1	0	1	0
1578	2013	buying at least monthly	4			no	no	very unlikely/unlikely	4	2	18-34	female	tertiary or above	single	urban	sometimes/usually/always	never	1	0	.29350022	1	0	.2935002	0	0	0	1
1579	2013	buying at least monthly	4			no	no	likely/very likely	4	4	>=55	male	tertiary or above	married or formerly married	urban	never	never	1	1	.0906267	1	0	.0906267	0	1	0	1
1580	2013	buying at least monthly	4			yes	yes	very unlikely/unlikely	4	3	>=55	female	secondary	married or formerly married	urban	sometimes/usually/always	sometimes/usually/always	1	0	.15388281	1	0	.1538828	0	1	1	0
1581	2013	never or buy less than monthly	1			no	yes	very unlikely/unlikely	4	4	35-54	female	tertiary or above	married or formerly married	urban			1	1	.15406422	0	0	.1540642	1	0	0	1
1582	2013	buying at least monthly	5			no	yes	very unlikely/unlikely	3	4	>=55	male	tertiary or above	married or formerly married	urban	never	never	0	1	.29094042	0	1	.2909404	0	1	0	1
1583	2013	never or buy less than monthly	1			no	yes	very unlikely/unlikely	4	4	18-34	male	tertiary or above	married or formerly married	urban			1	1	.14608739	0	0	.1460874	0	0	0	1
1584	2013	never or buy less than monthly	1			no	yes	very unlikely/unlikely	3	2	18-34	female	tertiary or above	married or formerly married	urban			0	0	.12907588	0	0	.1290759	0	0	0	1
1585	2013	never or buy less than monthly	2			no	no	very unlikely/unlikely	4	4	35-54	male	tertiary or above	married or formerly married	urban			1	1	.50428035	0	0	.5042803	1	0	0	1
1586	2013	never or buy less than monthly	1			no	yes	likely/very likely	4	3	18-34	female	tertiary or above	married or formerly married	urban			1	0	.09050512	0	0	.0905051	0	0	0	1
1587	2013	buying at least monthly	5			no	yes	very unlikely/unlikely	5	2	18-34	male	secondary	single	urban			1	0	.11078197	0	1	.110782	0	0	1	0
1588	2013	buying at least monthly	5			no	yes	likely/very likely	4	2	35-54	male	secondary	married or formerly married	urban	sometimes/usually/always	never	1	0	.0906267	0	1	.0906267	1	0	1	0
1589	2013	never or buy less than monthly	1			no	no	likely/very likely	3	5	>=55	male	secondary	married or formerly married	urban			0	1	.0906267	0	0	.0906267	0	1	1	0
1590	2013	never or buy less than monthly	1			no	yes	very unlikely/unlikely	4	4	35-54	female	secondary	married or formerly married	urban			1	1	2.3167062	0	0	2.316706	1	0	1	0
1591	2013	buying at least monthly	4			no	yes	very unlikely/unlikely	5	4	18-34	male	secondary	single	urban			1	1	1.9879003	1	0	1.9879	0	0	1	0
1592	2013	never or buy less than monthly	1			no	no	very unlikely/unlikely	4	2	18-34	female	tertiary or above	single	urban			1	0	.77233545	0	0	.7723355	0	0	0	1
1593	2013	never or buy less than monthly	1			no	no	very unlikely/unlikely	3	2	18-34	male	secondary	single	urban			0	0	.77233545	0	0	.7723355	0	0	1	0
1594	2013	never or buy less than monthly	1			no	yes	very unlikely/unlikely	4	3	18-34	female	tertiary or above	married or formerly married	urban			1	0	1.1859476	0	0	1.185948	0	0	0	1
1595	2013	never or buy less than monthly	1			no	yes	likely/very likely	4	4	>=55	female	primary or below	married or formerly married	urban			1	1	2.4661033	0	0	2.466103	0	1	0	0
1596	2013	buying at least monthly	5			no	yes	very unlikely/unlikely	4	4	>=55	male	secondary	married or formerly married	urban	never	never	1	1	1.9080037	0	1	1.908004	0	1	1	0
1597	2013					no	no	very unlikely/unlikely	4	2	18-34	female	tertiary or above	single	urban			1	0	1.2302725	0	0	1.230273	0	0	0	1
1598	2013	buying at least monthly	3			no	no	very unlikely/unlikely	4	4	35-54	male	tertiary or above	married or formerly married	urban	sometimes/usually/always	never	1	1	.77233545	1	0	.7723355	1	0	0	1
1599	2013	never or buy less than monthly	2			no	yes	very unlikely/unlikely	4	3	18-34	female	secondary	married or formerly married	urban	never	never	1	0	.20437233	0	0	.2043723	0	0	1	0
1600	2013	never or buy less than monthly	1			no	yes	likely/very likely	2	2	18-34	female	tertiary or above	married or formerly married	urban			0	0	.20617442	0	0	.2061744	0	0	0	1
1601	2013	buying at least monthly	7			no	yes	very unlikely/unlikely	2	1	>=55	male	primary or below	married or formerly married	urban	sometimes/usually/always	never	0	0	.49626801	0	1	.496268	0	1	0	0
1602	2013	buying at least monthly	5			no	no	likely/very likely	4	3	35-54	female	tertiary or above	married or formerly married	urban	never	never	1	0	.18452896	0	1	.184529	1	0	0	1
1603	2013	never or buy less than monthly	1			no	yes	very unlikely/unlikely	4	3	35-54	female	tertiary or above	married or formerly married	urban			1	0	.20617442	0	0	.2061744	1	0	0	1
1604	2013	never or buy less than monthly	1			no	yes	very unlikely/unlikely	4	4	35-54	female	primary or below	married or formerly married	urban			1	1	.17869357	0	0	.1786936	1	0	0	0
1605	2013	never or buy less than monthly	1			no	yes	very unlikely/unlikely	4	1	18-34	male	secondary	married or formerly married	urban			1	0	.29350022	0	0	.2935002	0	0	1	0
1606	2013	buying at least monthly	4			no	yes	very unlikely/unlikely	4	4	18-34	male	secondary	single	urban	never	never	1	1	.2484995	1	0	.2484995	0	0	1	0
1607	2013	never or buy less than monthly	1			no	yes	very unlikely/unlikely	4	4	35-54	female	secondary	married or formerly married	urban			1	1	1.5758539	0	0	1.575854	1	0	1	0
1608	2013	buying at least monthly	5			no	no	very unlikely/unlikely	3	4	18-34	female	secondary	married or formerly married	urban	never	never	0	1	.77233545	0	1	.7723355	0	0	1	0
1609	2013	buying at least monthly	5			no	no	very unlikely/unlikely	2	2	>=55	female	primary or below	married or formerly married	urban	sometimes/usually/always	never	0	0	.77233545	0	1	.7723355	0	1	0	0
1610	2013	buying at least monthly	4			no	yes	very unlikely/unlikely	2	4	35-54	male	tertiary or above	married or formerly married	urban	never	never	0	1	.77233545	1	0	.7723355	1	0	0	1
1611	2013	never or buy less than monthly	1			no	yes	very unlikely/unlikely	5	1	35-54	male	tertiary or above	married or formerly married	urban			1	0	1.0470883	0	0	1.047088	1	0	0	1
1612	2013	never or buy less than monthly	1			yes	no	very unlikely/unlikely	4	2	>=55	female	secondary	married or formerly married	urban			1	0	.67025922	0	0	.6702592	0	1	1	0
1613	2013	buying at least monthly	5			yes	yes	very unlikely/unlikely	3	4	35-54	female	secondary	married or formerly married	urban	never	never	0	1	.67025922	0	1	.6702592	1	0	1	0
1614	2013	never or buy less than monthly	2			no	yes	very unlikely/unlikely	4	4	35-54	male	secondary	married or formerly married	urban			1	1	.67025922	0	0	.6702592	1	0	1	0
1615	2013	never or buy less than monthly	1			no	yes	very unlikely/unlikely	4	4	35-54	female	secondary	married or formerly married	urban			1	1	1.9080037	0	0	1.908004	1	0	1	0
1616	2013	buying at least monthly	3			no	no	very unlikely/unlikely	5	2	18-34	male	tertiary or above	married or formerly married	urban			1	0	1.9080037	1	0	1.908004	0	0	0	1
1617	2013	never or buy less than monthly	1			no	yes	very unlikely/unlikely	2	2	>=55	female	primary or below	married or formerly married	urban			0	0	2.3167062	0	0	2.316706	0	1	0	0
1618	2013	buying at least monthly	4			yes	no	very unlikely/unlikely	4	2	>=55	male	primary or below	married or formerly married	urban	sometimes/usually/always	sometimes/usually/always	1	0	1.9080037	1	0	1.908004	0	1	0	0
1619	2013	buying at least monthly	6			no	yes	likely/very likely	4	2	>=55	male	tertiary or above	married or formerly married	urban	never	never	1	0	6.3597095	0	1	6.359709	0	1	0	1
1620	2013	never or buy less than monthly	1			no	no	very unlikely/unlikely	4	4	35-54	male	tertiary or above	married or formerly married	urban			1	1	2.2593211	0	0	2.259321	1	0	0	1
1621	2013	buying at least monthly	8			no	yes	very unlikely/unlikely	2	4	>=55	female	secondary	married or formerly married	urban			0	1	.8632941	0	1	.8632941	0	1	1	0
1622	2013	never or buy less than monthly	1			no	yes	very unlikely/unlikely	4	2	18-34	female	tertiary or above	single	urban			1	0	1.3933383	0	0	1.393338	0	0	0	1
1623	2013	never or buy less than monthly	1			no	yes	very unlikely/unlikely	3	4	35-54	male	tertiary or above	married or formerly married	urban			0	1	6.3597095	0	0	6.359709	1	0	0	1
1624	2013	buying at least monthly	9			no	no	very unlikely/unlikely	4	2	35-54	female	secondary	married or formerly married	urban			1	0	1.9879003	0	1	1.9879	1	0	1	0
1625	2013	buying at least monthly	5			no	no	very unlikely/unlikely	5	3	>=55	male	secondary	married or formerly married	urban			1	0	.45129607	0	1	.4512961	0	1	1	0
1626	2013	buying at least monthly	5			no	no	likely/very likely	4	4	35-54	male	secondary	married or formerly married	urban			1	1	.2020523	0	1	.2020523	1	0	1	0
1627	2013	never or buy less than monthly	1			no	yes	very unlikely/unlikely	4	4	35-54	female	secondary	married or formerly married	urban			1	1	.25080292	0	0	.2508029	1	0	1	0
1628	2013	buying at least monthly	5			no	no	very unlikely/unlikely	4	4	>=55	female	secondary	married or formerly married	urban	never	never	1	1	.25080292	0	1	.2508029	0	1	1	0
1629	2013	never or buy less than monthly	1			no	no	very unlikely/unlikely	4	2	35-54	female	primary or below	married or formerly married	urban			1	0	.18452896	0	0	.184529	1	0	0	0
1630	2013	never or buy less than monthly	1			no	yes	very unlikely/unlikely	5	3	35-54	female	tertiary or above	married or formerly married	urban			1	0	.45129607	0	0	.4512961	1	0	0	1
1631	2013	never or buy less than monthly	1			no	yes	very unlikely/unlikely	4	4	18-34	male	primary or below	married or formerly married	urban			1	1	.23496887	0	0	.2349689	0	0	0	0
1632	2013	never or buy less than monthly	1			no	yes	very unlikely/unlikely	3	3	35-54	male	secondary	married or formerly married	urban			0	0	.20617442	0	0	.2061744	1	0	1	0
1633	2013	buying at least monthly	7			no	yes		3	3	35-54	female	secondary	married or formerly married	urban	sometimes/usually/always	never	0	0	.17869357	0	1	.1786936	1	0	1	0
1634	2013	never or buy less than monthly	2			no	yes	very unlikely/unlikely	4	3	35-54	male	primary or below	married or formerly married	urban	never	never	1	0	.17869357	0	0	.1786936	1	0	0	0
1635	2013	never or buy less than monthly	1			no	yes	very unlikely/unlikely	4	3	18-34	male	tertiary or above	single	urban			1	0	.35420642	0	0	.3542064	0	0	0	1
1636	2013	buying at least monthly	4			no	yes	likely/very likely	5	2	35-54	female	tertiary or above	married or formerly married	urban	never	never	1	0	1.9945723	1	0	1.994572	1	0	0	1
1637	2013	never or buy less than monthly	1			no	yes	likely/very likely	4	5	18-34	male	tertiary or above	single	urban			1	1	.8632941	0	0	.8632941	0	0	0	1
1638	2013	buying at least monthly	4			no	no	very unlikely/unlikely	3	3	35-54	male	secondary	married or formerly married	urban			0	0	1.5331818	1	0	1.533182	1	0	1	0
1639	2013	never or buy less than monthly	2			no	yes	likely/very likely	4	4	35-54	female	secondary	married or formerly married	urban	never	never	1	1	3.9289517	0	0	3.928952	1	0	1	0
1640	2013	never or buy less than monthly	1			no	yes	very unlikely/unlikely	1	2	18-34	female	secondary	single	urban			0	0	2.2593211	0	0	2.259321	0	0	1	0
1641	2013	never or buy less than monthly	2			no	yes	likely/very likely	4	3	>=55	female	primary or below	married or formerly married	urban	never	never	1	0	.25080292	0	0	.2508029	0	1	0	0
1642	2013	buying at least monthly	5			no	yes	very unlikely/unlikely	3	3	>=55	female	secondary	married or formerly married	urban			0	0	.17869357	0	1	.1786936	0	1	1	0
1643	2013	buying at least monthly	4			no	no	very unlikely/unlikely	4	2	18-34	female	secondary	married or formerly married	urban	never	never	1	0	.18452896	1	0	.184529	0	0	1	0
1644	2013	never or buy less than monthly	1			no	no	very unlikely/unlikely	1	2	>=55	male	tertiary or above	married or formerly married	urban			0	0	.17869357	0	0	.1786936	0	1	0	1
1645	2013	never or buy less than monthly	1			no	yes	very unlikely/unlikely	4	2	18-34	female	tertiary or above	married or formerly married	urban			1	0	.23496887	0	0	.2349689	0	0	0	1
1646	2013	buying at least monthly	4			no	yes	very unlikely/unlikely	4	3	>=55	female	primary or below	married or formerly married	urban	never	never	1	0	.12686051	1	0	.1268605	0	1	0	0
1647	2013	buying at least monthly	4			no	yes	very unlikely/unlikely	4	2	35-54	female	secondary	married or formerly married	urban	never	never	1	0	.18452896	1	0	.184529	1	0	1	0
1648	2013	buying at least monthly	4			no	no	very unlikely/unlikely	4	3	35-54	female	primary or below	married or formerly married	urban	sometimes/usually/always	never	1	0	.20617442	1	0	.2061744	1	0	0	0
1649	2013	buying at least monthly	4			no	no	very unlikely/unlikely	4	3	35-54	male	secondary	married or formerly married	urban	sometimes/usually/always	never	1	0	.29350022	1	0	.2935002	1	0	1	0
1650	2013	buying at least monthly	7			no	no	very unlikely/unlikely	5	1	>=55	male	secondary	married or formerly married	urban	never	never	1	0	.12907588	0	1	.1290759	0	1	1	0
1651	2013	never or buy less than monthly	2			no	yes	likely/very likely	1	3	18-34	female	tertiary or above	married or formerly married	urban	never	never	0	0	.15406422	0	0	.1540642	0	0	0	1
1652	2013	buying at least monthly	3			no	yes	very unlikely/unlikely	4	4	>=55	male	tertiary or above	married or formerly married	urban	sometimes/usually/always	never	1	1	.67025922	1	0	.6702592	0	1	0	1
1653	2013	buying at least monthly	5			no	yes	very unlikely/unlikely	4	3	35-54	female	secondary	married or formerly married	urban		never	1	0	.14751928	0	1	.1475193	1	0	1	0
1654	2013	never or buy less than monthly	1			no	yes	likely/very likely	4	5	18-34	male	tertiary or above	married or formerly married	urban			1	1	.0906267	0	0	.0906267	0	0	0	1
1655	2013	never or buy less than monthly	2			no	yes	likely/very likely	3	3	18-34	male	tertiary or above	married or formerly married	urban	never	never	0	0	.13816937	0	0	.1381694	0	0	0	1
1656	2013	never or buy less than monthly	1			no	no	very unlikely/unlikely	4	4	18-34	male	tertiary or above	single	urban			1	1	.77233545	0	0	.7723355	0	0	0	1
1657	2013	buying at least monthly	8			no	no	very unlikely/unlikely	3	3	>=55	male	primary or below	married or formerly married	urban	sometimes/usually/always	never	0	0	2.2593211	0	1	2.259321	0	1	0	0
1658	2013	buying at least monthly	7			no	no	very unlikely/unlikely	2	2	18-34	female	primary or below	married or formerly married	urban	sometimes/usually/always	never	0	0	5.0204201	0	1	5.02042	0	0	0	0
1659	2013	buying at least monthly	5			no	no	very unlikely/unlikely	5	3	>=55	female	secondary	married or formerly married	urban	never	never	1	0	1.1682898	0	1	1.16829	0	1	1	0
1660	2013	buying at least monthly	4			no	yes	very unlikely/unlikely	4	3	35-54	female	tertiary or above	married or formerly married	urban	never	never	1	0	2.2593211	1	0	2.259321	1	0	0	1
1661	2013	never or buy less than monthly	1			no	yes	very unlikely/unlikely	4	4	>=55	male	secondary	married or formerly married	urban			1	1	1.5758539	0	0	1.575854	0	1	1	0
1662	2013	never or buy less than monthly	2			no	yes	likely/very likely	3	3	35-54	male	tertiary or above	married or formerly married	urban			0	0	1.3933383	0	0	1.393338	1	0	0	1
1663	2013	never or buy less than monthly	1			no	no	very unlikely/unlikely	4	3	35-54	female	secondary	married or formerly married	urban			1	0	.8632941	0	0	.8632941	1	0	1	0
1664	2013	buying at least monthly	5			no	yes	very unlikely/unlikely	3	4	35-54	female	tertiary or above	married or formerly married	urban	never	never	0	1	1.5758539	0	1	1.575854	1	0	0	1
1665	2013	buying at least monthly	6			yes	no	likely/very likely	5	5	18-34	male	secondary	single	urban	never	never	1	1	.45934433	0	1	.4593443	0	0	1	0
1666	2013	buying at least monthly	5			no	no	very unlikely/unlikely	4	2	35-54	male	tertiary or above	married or formerly married	urban	never	never	1	0	1.5331818	0	1	1.533182	1	0	0	1
1667	2013	never or buy less than monthly	1			no	yes	very unlikely/unlikely	4	4	35-54	female	primary or below	married or formerly married	urban			1	1	.2020523	0	0	.2020523	1	0	0	0
1668	2013	buying at least monthly	6			yes	yes	very unlikely/unlikely	4	4	18-34	male	secondary	married or formerly married	urban			1	1	.18452896	0	1	.184529	0	0	1	0
1669	2013	buying at least monthly	3			no	no	very unlikely/unlikely	5	2	18-34	female	tertiary or above	single	urban			1	0	.17869357	1	0	.1786936	0	0	0	1
1670	2013	buying at least monthly	6			yes	no	very unlikely/unlikely	4	2	35-54	female	secondary	married or formerly married	urban	never	sometimes/usually/always	1	0	.33223836	0	1	.3322383	1	0	1	0
1671	2013	buying at least monthly	4			no	no	very unlikely/unlikely	4	4	18-34	male	secondary	single	urban			1	1	.24346403	1	0	.243464	0	0	1	0
1672	2013	buying at least monthly	8			no	yes	very unlikely/unlikely	5	2	18-34	male	tertiary or above	single	urban	sometimes/usually/always	never	1	0	.09050512	0	1	.0905051	0	0	0	1
1673	2013	never or buy less than monthly	1			no	yes	very unlikely/unlikely	4	4	18-34	female	tertiary or above	married or formerly married	urban			1	1	.18495482	0	0	.1849548	0	0	0	1
1674	2013	never or buy less than monthly	1			no	yes	very unlikely/unlikely	3	4	>=55	female	primary or below	married or formerly married	urban			0	1	.0906267	0	0	.0906267	0	1	0	0
1675	2013	buying at least monthly	5			no	no	very unlikely/unlikely	4	2	18-34	male	secondary	single	urban			1	0	.45129607	0	1	.4512961	0	0	1	0
1676	2013	buying at least monthly	5			no	no	very unlikely/unlikely	4	2	35-54	female	tertiary or above	married or formerly married	urban	never	never	1	0	.45129607	0	1	.4512961	1	0	0	1
1677	2013	never or buy less than monthly	1			no	yes	very unlikely/unlikely	1	2	18-34	female	tertiary or above	single	urban			0	0	.29350022	0	0	.2935002	0	0	0	1
1678	2013	never or buy less than monthly	1			no	yes	likely/very likely	5	4	18-34	female	tertiary or above	married or formerly married	urban			1	1	.29350022	0	0	.2935002	0	0	0	1
1679	2013	never or buy less than monthly	1			no	no	very unlikely/unlikely	4	4	>=55	female	primary or below	married or formerly married	urban			1	1	.2020523	0	0	.2020523	0	1	0	0
1680	2013	buying at least monthly	4			no	yes	very unlikely/unlikely	5	2	18-34	female	tertiary or above	married or formerly married	urban	never	never	1	0	.29350022	1	0	.2935002	0	0	0	1
1681	2013	buying at least monthly	6			no	no	very unlikely/unlikely	4	3	35-54	male	secondary	married or formerly married	urban	never	never	1	0	.17869357	0	1	.1786936	1	0	1	0
1682	2013	never or buy less than monthly	1			yes	yes	very unlikely/unlikely	4	4	>=55	female	secondary	married or formerly married	urban			1	1	.2020523	0	0	.2020523	0	1	1	0
1683	2013	never or buy less than monthly	1			no	yes	very unlikely/unlikely	4	3	>=55	female	secondary	married or formerly married	urban			1	0	.2020523	0	0	.2020523	0	1	1	0
1684	2013	never or buy less than monthly	1			no	no	likely/very likely	2	3	35-54	female	tertiary or above	married or formerly married	urban			0	0	.20617442	0	0	.2061744	1	0	0	1
1685	2013	never or buy less than monthly	1			no	yes	very unlikely/unlikely	4	4	35-54	male	tertiary or above	married or formerly married	urban			1	1	1.9080037	0	0	1.908004	1	0	0	1
1686	2013	buying at least monthly	4			no	yes	likely/very likely	4	2	>=55	female	secondary	married or formerly married	urban	never	never	1	0	1.9945723	1	0	1.994572	0	1	1	0
1687	2013	never or buy less than monthly	1			no	yes	likely/very likely	4	4	35-54	female	secondary	married or formerly married	urban			1	1	1.928416	0	0	1.928416	1	0	1	0
1688	2013	never or buy less than monthly	1			no	no	likely/very likely	4	2	18-34	female	tertiary or above	married or formerly married	urban			1	0	.8632941	0	0	.8632941	0	0	0	1
1689	2013	never or buy less than monthly	1			no	no	very unlikely/unlikely	4	4	>=55	male	primary or below	married or formerly married	urban			1	1	3.9289517	0	0	3.928952	0	1	0	0
1690	2013	buying at least monthly	4			yes	no	likely/very likely	4	2	>=55	male	secondary	married or formerly married	urban	sometimes/usually/always	never	1	0	1.5331818	1	0	1.533182	0	1	1	0
1691	2013	buying at least monthly	6			no	no	very unlikely/unlikely	4	4	>=55	male	secondary	married or formerly married	urban	never	never	1	1	1.0470883	0	1	1.047088	0	1	1	0
1692	2013	never or buy less than monthly	1			yes	no	very unlikely/unlikely	5	4	>=55	male	secondary	married or formerly married	urban			1	1	1.2302725	0	0	1.230273	0	1	1	0
1693	2013	buying at least monthly	8			no	yes	very unlikely/unlikely	5	3	>=55	female	tertiary or above	married or formerly married	urban	sometimes/usually/always	never	1	0	.12907588	0	1	.1290759	0	1	0	1
1694	2013	never or buy less than monthly	1			no	yes	likely/very likely	2	2	18-34	male	secondary	married or formerly married	urban			0	0	.12907588	0	0	.1290759	0	0	1	0
1695	2013	buying at least monthly	4			no	no	very unlikely/unlikely	4	2	>=55	female	secondary	married or formerly married	urban	never	never	1	0	.18495482	1	0	.1849548	0	1	1	0
1696	2013	buying at least monthly	5			no	no	very unlikely/unlikely	4	2	18-34	female	tertiary or above	married or formerly married	urban			1	0	.13816937	0	1	.1381694	0	0	0	1
1697	2013	never or buy less than monthly	1			no	yes	very unlikely/unlikely	4	3	35-54	female	secondary	married or formerly married	urban			1	0	2.4661033	0	0	2.466103	1	0	1	0
1698	2013	buying at least monthly	7			no	no	very unlikely/unlikely	2	2	35-54	male	secondary	married or formerly married	urban	sometimes/usually/always	never	0	0	.77233545	0	1	.7723355	1	0	1	0
1699	2013	buying at least monthly	8			no	no	very unlikely/unlikely	2	3	>=55	male	tertiary or above	married or formerly married	urban			0	0	1.5758539	0	1	1.575854	0	1	0	1
1700	2013	never or buy less than monthly	1			no	yes	very unlikely/unlikely	2	5	35-54	male	tertiary or above	married or formerly married	urban			0	1	.67025922	0	0	.6702592	1	0	0	1
1701	2013	buying at least monthly	8			yes	no	very unlikely/unlikely	5	4	18-34	male	secondary	married or formerly married	urban	sometimes/usually/always	sometimes/usually/always	1	1	.77233545	0	1	.7723355	0	0	1	0
1702	2013					no	no	very unlikely/unlikely	4	5	18-34	male	secondary	single	urban			1	1	.23496887	0	0	.2349689	0	0	1	0
1703	2013	buying at least monthly	4			no	yes	very unlikely/unlikely	5	3	>=55	male	primary or below	married or formerly married	urban			1	0	.35420642	1	0	.3542064	0	1	0	0
1704	2013	buying at least monthly	7			no	yes	very unlikely/unlikely	4	2	18-34	female	tertiary or above	single	urban	sometimes/usually/always	never	1	0	1.5758539	0	1	1.575854	0	0	0	1
1705	2013	buying at least monthly	5			no	no	very unlikely/unlikely	4	1	35-54	female	tertiary or above	married or formerly married	urban	never	never	1	0	1.9945723	0	1	1.994572	1	0	0	1
1706	2013	never or buy less than monthly	1			no	yes	likely/very likely	5	5	18-34	female	tertiary or above	married or formerly married	urban			1	1	2.4661033	0	0	2.466103	0	0	0	1
1707	2013	buying at least monthly	6			no	no	very unlikely/unlikely	5	1	18-34	female	secondary	married or formerly married	urban	never	never	1	0	.09050512	0	1	.0905051	0	0	1	0
1708	2013	buying at least monthly	7			no	no	very unlikely/unlikely	2	2	35-54	female	tertiary or above	married or formerly married	urban	never	never	0	0	.0906267	0	1	.0906267	1	0	0	1
1709	2013	never or buy less than monthly	1			no	no	very unlikely/unlikely	2	3	35-54	female	primary or below	married or formerly married	urban			0	0	.0906267	0	0	.0906267	1	0	0	0
1710	2013	never or buy less than monthly	1			no	yes	likely/very likely	4	4	35-54	male	secondary	married or formerly married	urban			1	1	.21492587	0	0	.2149259	1	0	1	0
1711	2013	never or buy less than monthly	1			no	yes	likely/very likely	3	4	35-54	male	tertiary or above	married or formerly married	urban			0	1	1.2302725	0	0	1.230273	1	0	0	1
1712	2013	buying at least monthly	6			no	yes	very unlikely/unlikely	4	2	35-54	female		married or formerly married	urban	sometimes/usually/always	never	1	0	1.3626625	0	1	1.362662	1	0
1713	2013					yes		very unlikely/unlikely	3	4	18-34	female	secondary	married or formerly married	urban			0	1	1.1859476	0	0	1.185948	0	0	1	0
1714	2013	never or buy less than monthly	1			no	no	very unlikely/unlikely	4	4	>=55	female	secondary	married or formerly married	urban			1	1	.77233545	0	0	.7723355	0	1	1	0
1715	2013	never or buy less than monthly	1			no	yes	very unlikely/unlikely	3	2	>=55	female	tertiary or above	married or formerly married	urban			0	0	5.0204201	0	0	5.02042	0	1	0	1
1716	2013	buying at least monthly	6			yes	no	likely/very likely	4	4	>=55	male	secondary	married or formerly married	urban	sometimes/usually/always	never	1	1	2.3167062	0	1	2.316706	0	1	1	0
1717	2013	never or buy less than monthly	1			no	yes	very unlikely/unlikely	4	3	>=55	female	primary or below	married or formerly married	urban			1	0	.8632941	0	0	.8632941	0	1	0	0
1718	2013	buying at least monthly	6			no	no	very unlikely/unlikely	4	3	18-34	male	secondary	single	urban	never	never	1	0	.17753669	0	1	.1775367	0	0	1	0
1719	2013	never or buy less than monthly	1			no	yes	likely/very likely	3	2	18-34	male	tertiary or above	single	urban			0	0	.0906267	0	0	.0906267	0	0	0	1
1720	2013	never or buy less than monthly	1			no	yes	very unlikely/unlikely	4	4	18-34	male	tertiary or above	married or formerly married	urban			1	1	.50428035	0	0	.5042803	0	0	0	1
1721	2013	never or buy less than monthly	1			no	no	very unlikely/unlikely	4	1	>=55	male	primary or below	married or formerly married	urban			1	0	.15406422	0	0	.1540642	0	1	0	0
1722	2013	buying at least monthly	4			no	yes	very unlikely/unlikely	4	3	18-34	female	secondary	single	urban			1	0	.0906267	1	0	.0906267	0	0	1	0
1723	2013	never or buy less than monthly	1			no	yes	very unlikely/unlikely	4	4	18-34	female	tertiary or above	married or formerly married	urban			1	1	.45934433	0	0	.4593443	0	0	0	1
1724	2013	buying at least monthly	4			yes	no	very unlikely/unlikely	4	3	35-54	female	tertiary or above	married or formerly married	urban			1	0	.2484995	1	0	.2484995	1	0	0	1
1725	2013	buying at least monthly	3			no	yes	very unlikely/unlikely	3	2	>=55	male	tertiary or above	married or formerly married	urban	sometimes/usually/always	never	0	0	.17869357	1	0	.1786936	0	1	0	1
1726	2013	buying at least monthly	6			no	no	likely/very likely	4	3	35-54	male	tertiary or above	married or formerly married	urban			1	0	.17869357	0	1	.1786936	1	0	0	1
1727	2013	buying at least monthly	3			no	yes	very unlikely/unlikely	4	3	>=55	female	secondary	married or formerly married	urban	sometimes/usually/always	never	1	0	.12686051	1	0	.1268605	0	1	1	0
1728	2013	never or buy less than monthly	1			no	no	likely/very likely	4	2	35-54	female	secondary	married or formerly married	urban			1	0	.31488794	0	0	.3148879	1	0	1	0
1729	2013	never or buy less than monthly	1			no	yes	very unlikely/unlikely	3	3	18-34	female	tertiary or above	single	urban			0	0	.29350022	0	0	.2935002	0	0	0	1
1730	2013	buying at least monthly	6			no	no	very unlikely/unlikely	4	3	35-54	female	primary or below	married or formerly married	urban	never	never	1	0	.29350022	0	1	.2935002	1	0	0	0
1731	2013	never or buy less than monthly	1			no	yes	likely/very likely	2	2	18-34	male	tertiary or above	single	urban			0	0	.36721663	0	0	.3672166	0	0	0	1
1732	2013	never or buy less than monthly	1			no	yes	very unlikely/unlikely	4	3	18-34	female	tertiary or above	married or formerly married	urban			1	0	.45129607	0	0	.4512961	0	0	0	1
1733	2013	never or buy less than monthly	2			no	yes	likely/very likely	4	3	18-34	female	tertiary or above	married or formerly married	urban	sometimes/usually/always	never	1	0	.18452896	0	0	.184529	0	0	0	1
1734	2013	buying at least monthly	8			no	no	very unlikely/unlikely	3	2	18-34	male	secondary	married or formerly married	urban	never	never	0	0	.20437233	0	1	.2043723	0	0	1	0
1735	2013	buying at least monthly	6			no	yes	very unlikely/unlikely	3	1	35-54	male	secondary	married or formerly married	urban	never	never	0	0	.45129607	0	1	.4512961	1	0	1	0
1736	2013	buying at least monthly	7			no	yes	very unlikely/unlikely	4	4	18-34	female	tertiary or above	single	urban			1	1	.17869357	0	1	.1786936	0	0	0	1
1737	2013	buying at least monthly	6			no	no	very unlikely/unlikely	4	3	>=55	male	secondary	married or formerly married	urban	never	never	1	0	.12686051	0	1	.1268605	0	1	1	0
1738	2013	never or buy less than monthly	1			no	no	very unlikely/unlikely	2	2	>=55	female	tertiary or above	married or formerly married	urban			0	0	.18452896	0	0	.184529	0	1	0	1
1739	2013	never or buy less than monthly	1			no	yes	very unlikely/unlikely	4	2	18-34	female	tertiary or above	single	urban			1	0	.20617442	0	0	.2061744	0	0	0	1
1740	2013	buying at least monthly	6			no	no	very unlikely/unlikely	1	2	>=55	male	secondary	married or formerly married	urban	sometimes/usually/always	sometimes/usually/always	0	0	.18452896	0	1	.184529	0	1	1	0
1741	2013	never or buy less than monthly	1			no	yes	likely/very likely	4	4	35-54	male	secondary	married or formerly married	urban			1	1	.2484995	0	0	.2484995	1	0	1	0
1742	2013	buying at least monthly	7			no	yes	likely/very likely	4	3	18-34	male	secondary	single	urban	sometimes/usually/always	never	1	0	.0906267	0	1	.0906267	0	0	1	0
1743	2013	buying at least monthly	6			yes	no	very unlikely/unlikely	2	1	35-54	male	secondary	married or formerly married	urban	sometimes/usually/always	never	0	0	.09597615	0	1	.0959762	1	0	1	0
1744	2013	never or buy less than monthly	2			no	yes	very unlikely/unlikely	3	2	18-34	female	tertiary or above	married or formerly married	urban	never	never	0	0	.12907588	0	0	.1290759	0	0	0	1
1745	2013	buying at least monthly	5			no	yes	very unlikely/unlikely	4	2	18-34	male	tertiary or above	married or formerly married	urban	never	never	1	0	2.3167062	0	1	2.316706	0	0	0	1
1746	2013	buying at least monthly	5			no	no	very unlikely/unlikely	4	3	>=55	male	tertiary or above	married or formerly married	urban	sometimes/usually/always	never	1	0	.17753669	0	1	.1775367	0	1	0	1
1747	2013	buying at least monthly	6			no	no	very unlikely/unlikely	4	2	18-34	male	secondary	married or formerly married	urban	never	never	1	0	1.0470883	0	1	1.047088	0	0	1	0
1748	2013	buying at least monthly	4			no	no	very unlikely/unlikely	2	3	35-54	male	tertiary or above	married or formerly married	urban	never	never	0	0	1.1859476	1	0	1.185948	1	0	0	1
1749	2013	buying at least monthly	3			no	yes	very unlikely/unlikely	2	2	>=55	female	primary or below	married or formerly married	urban	never	never	0	0	1.0470883	1	0	1.047088	0	1	0	0
1750	2013	buying at least monthly	6			no	no	very unlikely/unlikely	4	2	18-34	male	secondary	single	urban	never	never	1	0	1.5758539	0	1	1.575854	0	0	1	0
1751	2013	buying at least monthly	4			no	no	very unlikely/unlikely	3	2	18-34	female	tertiary or above	married or formerly married	urban	never	never	0	0	1.1859476	1	0	1.185948	0	0	0	1
1752	2013	never or buy less than monthly	1			no	no	very unlikely/unlikely	4	2	35-54	male	tertiary or above	married or formerly married	urban			1	0	1.1859476	0	0	1.185948	1	0	0	1
1753	2013	never or buy less than monthly	1			no	yes	likely/very likely	4	2	18-34	female	tertiary or above	married or formerly married	urban			1	0	.8632941	0	0	.8632941	0	0	0	1
1754	2013	never or buy less than monthly	2			no	yes	likely/very likely	5	3	18-34	female	secondary	single	urban			1	0	2.2593211	0	0	2.259321	0	0	1	0
1755	2013	never or buy less than monthly	1			no	no	very unlikely/unlikely	4	2	35-54	male	secondary	married or formerly married	urban			1	0	1.1859476	0	0	1.185948	1	0	1	0
1756	2013	buying at least monthly	5			no	yes	likely/very likely	4	5	>=55	male	tertiary or above	married or formerly married	urban			1	1	1.1682898	0	1	1.16829	0	1	0	1
1757	2013	buying at least monthly	7			no	yes	very unlikely/unlikely	2	3	18-34	male	secondary	married or formerly married	urban	sometimes/usually/always	never	0	0	2.2593211	0	1	2.259321	0	0	1	0
1758	2013	never or buy less than monthly	1			no	yes	likely/very likely	4	3	35-54	female	secondary	married or formerly married	urban			1	0	1.3526269	0	0	1.352627	1	0	1	0
1759	2013	buying at least monthly	8			no	no	very unlikely/unlikely	5	3	35-54	female	secondary	married or formerly married	urban	sometimes/usually/always	never	1	0	.77233545	0	1	.7723355	1	0	1	0
1760	2013	buying at least monthly	4			no	no	very unlikely/unlikely	2	1	>=55	male	primary or below	married or formerly married	urban	sometimes/usually/always	never	0	0	1.5758539	1	0	1.575854	0	1	0	0
1761	2013	buying at least monthly	5			no	no	very unlikely/unlikely	4	2	18-34	female	tertiary or above	married or formerly married	urban	never	sometimes/usually/always	1	0	1.9945723	0	1	1.994572	0	0	0	1
1762	2013	buying at least monthly	5			no	yes	likely/very likely	4	4	35-54	female	secondary	married or formerly married	urban	never	never	1	1	1.9945723	0	1	1.994572	1	0	1	0
1763	2013	buying at least monthly	5			no	yes	very unlikely/unlikely	4	2	35-54	male	tertiary or above	married or formerly married	urban	never	never	1	0	1.9879003	0	1	1.9879	1	0	0	1
1764	2013	buying at least monthly	5			no	no	very unlikely/unlikely	2	4	>=55	female	secondary	married or formerly married	urban	never	never	0	1	1.0470883	0	1	1.047088	0	1	1	0
1765	2013	never or buy less than monthly	1			no	yes	very unlikely/unlikely	3	2	35-54	female	secondary	married or formerly married	urban			0	0	.8632941	0	0	.8632941	1	0	1	0
1766	2013	never or buy less than monthly	1			no	no	very unlikely/unlikely	4	4	18-34	female	tertiary or above	married or formerly married	urban			1	1	.77233545	0	0	.7723355	0	0	0	1
1767	2013	never or buy less than monthly	1			no	yes	very unlikely/unlikely	2	2	35-54	female	primary or below	married or formerly married	urban			0	0	1.9080037	0	0	1.908004	1	0	0	0
1768	2013	buying at least monthly	5			no	yes	very unlikely/unlikely	4	2	18-34	male	tertiary or above	single	urban			1	0	.8632941	0	1	.8632941	0	0	0	1
1769	2013	never or buy less than monthly	1			no	yes	likely/very likely	4	4	18-34	female	primary or below	married or formerly married	urban			1	1	.8632941	0	0	.8632941	0	0	0	0
1770	2013	buying at least monthly	6			no	no	very unlikely/unlikely	4	4	18-34	male	tertiary or above	married or formerly married	urban	sometimes/usually/always	never	1	1	1.1859476	0	1	1.185948	0	0	0	1
1771	2013	buying at least monthly	5			no	no	very unlikely/unlikely	3	2	>=55	female	secondary	married or formerly married	urban	never	never	0	0	.8632941	0	1	.8632941	0	1	1	0
1772	2013	buying at least monthly	4			no	yes	very unlikely/unlikely	2	3	18-34	female	tertiary or above	single	urban			0	0	1.9945723	1	0	1.994572	0	0	0	1
1773	2013	buying at least monthly	3			no	yes	very unlikely/unlikely	3	4	>=55	female	secondary	married or formerly married	urban		never	0	1	1.3933383	1	0	1.393338	0	1	1	0
1774	2013	buying at least monthly	3			no	yes	likely/very likely	2	4	18-34	female	tertiary or above	married or formerly married	urban			0	1	.77233545	1	0	.7723355	0	0	0	1
1775	2013	buying at least monthly	5			no	no	very unlikely/unlikely	4	2	35-54	female	secondary	married or formerly married	urban	never	never	1	0	1.5331818	0	1	1.533182	1	0	1	0
1776	2013	never or buy less than monthly	1			no	yes	likely/very likely	4	2	35-54	male	tertiary or above	married or formerly married	urban			1	0	3.9289517	0	0	3.928952	1	0	0	1
1777	2013	buying at least monthly	4			no	no	very unlikely/unlikely	3	1	18-34	female	secondary	married or formerly married	urban	never	never	0	0	1.1859476	1	0	1.185948	0	0	1	0
1778	2013	never or buy less than monthly	1			yes	yes	likely/very likely	4	4	>=55	male	secondary	married or formerly married	urban			1	1	1.1859476	0	0	1.185948	0	1	1	0
1779	2013	never or buy less than monthly	1			yes	no	very unlikely/unlikely	4	3	>=55	female	primary or below	married or formerly married	urban			1	0	1.9080037	0	0	1.908004	0	1	0	0
1780	2013	buying at least monthly	6			no	yes	very unlikely/unlikely	4	2	>=55	female	secondary	married or formerly married	urban	never	never	1	0	1.928416	0	1	1.928416	0	1	1	0
1781	2013	buying at least monthly	6			no	no	very unlikely/unlikely	5	2	35-54	male	secondary	married or formerly married	urban	never	never	1	0	.77233545	0	1	.7723355	1	0	1	0
1782	2013	buying at least monthly	6			no	no	very unlikely/unlikely	4	4	18-34	male	tertiary or above	married or formerly married	urban			1	1	.67025922	0	1	.6702592	0	0	0	1
1783	2013	never or buy less than monthly	1			no	yes	very unlikely/unlikely	3	3	35-54	male	tertiary or above	married or formerly married	urban			0	0	1.3526269	0	0	1.352627	1	0	0	1
1784	2013	buying at least monthly	3			no	yes	very unlikely/unlikely	4	4	>=55	female	primary or below	married or formerly married	urban	never	sometimes/usually/always	1	1	.77233545	1	0	.7723355	0	1	0	0
1785	2013	never or buy less than monthly	1			yes	no	very unlikely/unlikely	2	4	35-54	female	secondary	married or formerly married	urban			0	1	.67025922	0	0	.6702592	1	0	1	0
1786	2013	never or buy less than monthly	1			no	yes	very unlikely/unlikely	2	3	18-34	male	tertiary or above	married or formerly married	urban			0	0	.8632941	0	0	.8632941	0	0	0	1
1787	2013	never or buy less than monthly	2			no	yes	very unlikely/unlikely	5	2	>=55	female	primary or below	married or formerly married	urban	never	never	1	0	3.9289517	0	0	3.928952	0	1	0	0
1788	2013	buying at least monthly	3			yes	no	very unlikely/unlikely	4	2	18-34	female	secondary	married or formerly married	urban	sometimes/usually/always	never	1	0	.67025922	1	0	.6702592	0	0	1	0
1789	2013	never or buy less than monthly	1			no	yes	very unlikely/unlikely	5	4	>=55	female	secondary	married or formerly married	urban			1	1	1.9080037	0	0	1.908004	0	1	1	0
1790	2013	buying at least monthly	4			no	yes	very unlikely/unlikely	3	3	35-54	male	primary or below	married or formerly married	urban			0	0	1.5758539	1	0	1.575854	1	0	0	0
1791	2013	never or buy less than monthly	1			no	yes	very unlikely/unlikely	5	2	18-34	male	secondary	married or formerly married	urban			1	0	1.9080037	0	0	1.908004	0	0	1	0
1792	2013	buying at least monthly	3			no	yes	likely/very likely	4	2	18-34	female	tertiary or above	single	urban	never	never	1	0	.8632941	1	0	.8632941	0	0	0	1
1793	2013	buying at least monthly	4			no	yes	very unlikely/unlikely	4	2	35-54	female	tertiary or above	married or formerly married	urban			1	0	.25080292	1	0	.2508029	1	0	0	1
1794	2013	buying at least monthly	5			no	no	very unlikely/unlikely	2	4	35-54	female	secondary	married or formerly married	urban	never	never	0	1	.48792237	0	1	.4879224	1	0	1	0
1795	2013	never or buy less than monthly	1			no	no	very unlikely/unlikely	2	2	18-34	male	secondary	married or formerly married	urban			0	0	.12686051	0	0	.1268605	0	0	1	0
1796	2013	never or buy less than monthly	1			no	yes	very unlikely/unlikely	4	3	35-54	male	secondary	married or formerly married	urban			1	0	.17869357	0	0	.1786936	1	0	1	0
1797	2013	buying at least monthly	6			no	no	very unlikely/unlikely	4	2	35-54	male	secondary	married or formerly married	urban	never	never	1	0	1.3626625	0	1	1.362662	1	0	1	0
1798	2013	never or buy less than monthly	1			no	no	very unlikely/unlikely	4	4	18-34	female	primary or below	married or formerly married	urban			1	1	1.5758539	0	0	1.575854	0	0	0	0
1799	2013					no	no	very unlikely/unlikely	2	3	35-54	male	tertiary or above	married or formerly married	urban			0	0	2.3167062	0	0	2.316706	1	0	0	1
1800	2013	buying at least monthly	3			no	yes	likely/very likely	4	4	35-54	female	secondary	married or formerly married	urban			1	1	1.1859476	1	0	1.185948	1	0	1	0
1801	2013	never or buy less than monthly	1			no	yes	very unlikely/unlikely	3	3	18-34	male	secondary	single	urban			0	0	.50428035	0	0	.5042803	0	0	1	0
1802	2013	never or buy less than monthly	1			no	no	very unlikely/unlikely	4	3	18-34	male	primary or below	single	urban			1	0	.2020523	0	0	.2020523	0	0	0	0
1803	2013	buying at least monthly	3			no	no	likely/very likely	4	2	35-54	male	tertiary or above	single	urban	sometimes/usually/always	sometimes/usually/always	1	0	.31488794	1	0	.3148879	1	0	0	1
1804	2013	buying at least monthly	4			no	yes	very unlikely/unlikely	4	4	>=55	male	primary or below	married or formerly married	urban	never	sometimes/usually/always	1	1	.18452896	1	0	.184529	0	1	0	0
1805	2013	never or buy less than monthly	1			no	yes	likely/very likely	5	4	18-34	male	secondary	married or formerly married	urban			1	1	.12686051	0	0	.1268605	0	0	1	0
1806	2013	buying at least monthly	5			yes	yes	very unlikely/unlikely	4	4	18-34	female	tertiary or above	single	urban			1	1	.35420642	0	1	.3542064	0	0	0	1
1807	2013	never or buy less than monthly	1			no	yes	very unlikely/unlikely	3	2	>=55	female	tertiary or above	married or formerly married	urban			0	0	.31488794	0	0	.3148879	0	1	0	1
1808	2013	buying at least monthly	5			no	yes	very unlikely/unlikely	5	5	18-34	female	secondary	married or formerly married	urban			1	1	.29488274	0	1	.2948827	0	0	1	0
1809	2013	buying at least monthly	4			no	yes	very unlikely/unlikely	4	4	35-54	male	secondary	married or formerly married	urban	never	never	1	1	.77233545	1	0	.7723355	1	0	1	0
1810	2013	buying at least monthly	6			yes	no	very unlikely/unlikely	4	2	35-54	female	secondary	married or formerly married	urban			1	0	.17869357	0	1	.1786936	1	0	1	0
1811	2013	never or buy less than monthly	2			no	yes	very unlikely/unlikely	4	4	18-34	female	secondary	single	urban			1	1	1.2302725	0	0	1.230273	0	0	1	0
1812	2013	never or buy less than monthly	1			yes	yes	very unlikely/unlikely	5	2	18-34	male	secondary	married or formerly married	urban			1	0	1.9945723	0	0	1.994572	0	0	1	0
1813	2013	buying at least monthly	7			no	no	very unlikely/unlikely	3	3	18-34	male	primary or below	single	urban			0	0	.8632941	0	1	.8632941	0	0	0	0
1814	2013	buying at least monthly	5			no	yes	very unlikely/unlikely	5	2	35-54	male	tertiary or above	married or formerly married	urban	never	never	1	0	1.5758539	0	1	1.575854	1	0	0	1
1815	2013	never or buy less than monthly	1			no	yes	likely/very likely	4	4	35-54	female	secondary	married or formerly married	urban			1	1	.50428035	0	0	.5042803	1	0	1	0
1816	2013	buying at least monthly	6			no	yes	very unlikely/unlikely	4	2	35-54	male	secondary	married or formerly married	urban	never	never	1	0	.12907588	0	1	.1290759	1	0	1	0
1817	2013	never or buy less than monthly	1			no	yes	likely/very likely	2	3	35-54	female	secondary	married or formerly married	urban			0	0	.15388281	0	0	.1538828	1	0	1	0
1818	2013	buying at least monthly	6			no	no	very unlikely/unlikely	5	2	35-54	male	tertiary or above	married or formerly married	urban	never	never	1	0	1.3933383	0	1	1.393338	1	0	0	1
1819	2013	buying at least monthly	4			no	yes	likely/very likely	4	2	18-34	male	tertiary or above	single	urban	sometimes/usually/always	sometimes/usually/always	1	0	1.0470883	1	0	1.047088	0	0	0	1
1820	2013	never or buy less than monthly	1			no	no	likely/very likely	4	4	18-34	female	secondary	married or formerly married	urban			1	1	.77233545	0	0	.7723355	0	0	1	0
1821	2013	never or buy less than monthly	2			no	no	very unlikely/unlikely	3	2	18-34	male	secondary	married or formerly married	urban	sometimes/usually/always	never	0	0	2.3167062	0	0	2.316706	0	0	1	0
1822	2013	never or buy less than monthly	1			no	no	very unlikely/unlikely	4	2	18-34	male	secondary	single	urban			1	0	.77233545	0	0	.7723355	0	0	1	0
1823	2013	never or buy less than monthly	2			no	yes	very unlikely/unlikely	4	3	35-54	female	secondary	married or formerly married	urban			1	0	.32906108	0	0	.3290611	1	0	1	0
1824	2013	buying at least monthly	3			no	no	very unlikely/unlikely	4	2	35-54	female	tertiary or above	married or formerly married	urban	never	never	1	0	.20617442	1	0	.2061744	1	0	0	1
1825	2013	buying at least monthly	6			no	yes	very unlikely/unlikely	4	2	18-34	male	tertiary or above	married or formerly married	urban	never	sometimes/usually/always	1	0	.49626801	0	1	.496268	0	0	0	1
1826	2013	never or buy less than monthly	1			no	yes	very unlikely/unlikely	4	3	35-54	male	tertiary or above	married or formerly married	urban			1	0	.25080292	0	0	.2508029	1	0	0	1
1827	2013	never or buy less than monthly	1			no	yes	very unlikely/unlikely	4	4	35-54	female	secondary	married or formerly married	urban			1	1	1.1859476	0	0	1.185948	1	0	1	0
1828	2013	buying at least monthly	4			no	no	very unlikely/unlikely	2	4	18-34	female	secondary	married or formerly married	urban	never	never	0	1	.8632941	1	0	.8632941	0	0	1	0
1829	2013	buying at least monthly	4			no	no	very unlikely/unlikely	4	2	35-54	male	tertiary or above	married or formerly married	urban	sometimes/usually/always	sometimes/usually/always	1	0	.8632941	1	0	.8632941	1	0	0	1
1830	2013	never or buy less than monthly	2			no	yes	very unlikely/unlikely	3	3	35-54	female	primary or below	married or formerly married	urban	never	never	0	0	1.5758539	0	0	1.575854	1	0	0	0
1831	2013	buying at least monthly	5			no	no	very unlikely/unlikely	4	2	18-34	male	secondary	married or formerly married	urban	never	never	1	0	.09050512	0	1	.0905051	0	0	1	0
1832	2013	never or buy less than monthly	1			no	yes	very unlikely/unlikely	5	4	>=55	female	primary or below	married or formerly married	urban			1	1	.15388281	0	0	.1538828	0	1	0	0
1833	2013	buying at least monthly	4			no	yes	likely/very likely	4	2	35-54	male	tertiary or above	married or formerly married	urban			1	0	.18452896	1	0	.184529	1	0	0	1
1834	2013	never or buy less than monthly	1			yes	no	very unlikely/unlikely	3	4	35-54	male	secondary	married or formerly married	urban			0	1	.57219368	0	0	.5721937	1	0	1	0
1835	2013					no		very unlikely/unlikely	4	2	18-34	male	tertiary or above	married or formerly married	urban			1	0	.13816937	0	0	.1381694	0	0	0	1
1836	2013	never or buy less than monthly	1			no	yes	very unlikely/unlikely	5	4	>=55	male	secondary	married or formerly married	urban			1	1	.67025922	0	0	.6702592	0	1	1	0
1837	2013	buying at least monthly	5			no	no	very unlikely/unlikely	4	3	>=55	female	primary or below	married or formerly married	urban	sometimes/usually/always	never	1	0	.11078197	0	1	.110782	0	1	0	0
1838	2013	never or buy less than monthly	1			no	yes	likely/very likely	4	3	>=55	male	primary or below	married or formerly married	urban			1	0	.14060577	0	0	.1406058	0	1	0	0
1839	2013	never or buy less than monthly	1			no	yes	very unlikely/unlikely	5	5	35-54	female	secondary	married or formerly married	urban			1	1	1.2302725	0	0	1.230273	1	0	1	0
1840	2013	never or buy less than monthly	1			no	yes	very unlikely/unlikely	4	3	18-34	male	secondary	married or formerly married	urban			1	0	1.3626625	0	0	1.362662	0	0	1	0
1841	2013	buying at least monthly	5			no	no	very unlikely/unlikely	2	2	35-54	male	primary or below	married or formerly married	urban	sometimes/usually/always	never	0	0	.36721663	0	1	.3672166	1	0	0	0
1842	2013	never or buy less than monthly	1			no	yes	likely/very likely	4	2	35-54	female	primary or below	married or formerly married	urban			1	0	1.928416	0	0	1.928416	1	0	0	0
1843	2013	buying at least monthly	4			no	no	very unlikely/unlikely	4	2	35-54	female	secondary	married or formerly married	urban	never	never	1	0	1.9080037	1	0	1.908004	1	0	1	0
1844	2013	never or buy less than monthly	1			no	no	very unlikely/unlikely	2	2	>=55	male	primary or below	married or formerly married	urban			0	0	.18495482	0	0	.1849548	0	1	0	0
1845	2013	buying at least monthly	5			yes	no	very unlikely/unlikely	3	2	35-54	male	tertiary or above	married or formerly married	urban	never	sometimes/usually/always	0	0	3.9289517	0	1	3.928952	1	0	0	1
1846	2013	never or buy less than monthly	2			no	yes	very unlikely/unlikely	4	4	35-54	female	secondary	married or formerly married	urban			1	1	.8632941	0	0	.8632941	1	0	1	0
1847	2013	buying at least monthly	6			no	no	very unlikely/unlikely	5	4	35-54	female	secondary	married or formerly married	urban	never	never	1	1	1.9945723	0	1	1.994572	1	0	1	0
1848	2013	buying at least monthly	6			no	no	very unlikely/unlikely	4	4	>=55	female	secondary	married or formerly married	urban	never	never	1	1	.8632941	0	1	.8632941	0	1	1	0
1849	2013	never or buy less than monthly	1			no	no	very unlikely/unlikely	4	2	>=55	female	primary or below	married or formerly married	urban			1	0	1.9945723	0	0	1.994572	0	1	0	0
1850	2013	buying at least monthly	6			no	no	very unlikely/unlikely	2	2	35-54	female	primary or below	married or formerly married	urban	never	never	0	0	.17869357	0	1	.1786936	1	0	0	0
1851	2013	buying at least monthly	5			no	no	likely/very likely	5	3	>=55	female	secondary	married or formerly married	urban	sometimes/usually/always	never	1	0	.17753669	0	1	.1775367	0	1	1	0
1852	2013	buying at least monthly	5			yes	no	very unlikely/unlikely	2	3	35-54	female	secondary	married or formerly married	urban	never	never	0	0	.20617442	0	1	.2061744	1	0	1	0
1853	2013	never or buy less than monthly	1			no	yes	very unlikely/unlikely	5	4	18-34	male	tertiary or above	married or formerly married	urban			1	1	1.928416	0	0	1.928416	0	0	0	1
1854	2013	buying at least monthly	7			no	no	very unlikely/unlikely	4	4	35-54	female	tertiary or above	married or formerly married	urban	never	never	1	1	1.9080037	0	1	1.908004	1	0	0	1
1855	2013	buying at least monthly	8			no	no	very unlikely/unlikely	2	2	>=55	male	tertiary or above	married or formerly married	urban	sometimes/usually/always	never	0	0	.15388281	0	1	.1538828	0	1	0	1
1856	2013	buying at least monthly	5			no	no	very unlikely/unlikely	2	2	35-54	female	tertiary or above	married or formerly married	urban	never	never	0	0	2.2593211	0	1	2.259321	1	0	0	1
1857	2013	buying at least monthly	5			no	yes	likely/very likely	3	2	35-54	female	tertiary or above	married or formerly married	urban	never	never	0	0	.77233545	0	1	.7723355	1	0	0	1
1858	2013	never or buy less than monthly	1			no	no	very unlikely/unlikely	4	4	18-34	female	tertiary or above	married or formerly married	urban			1	1	1.1859476	0	0	1.185948	0	0	0	1
1859	2013	buying at least monthly	8			no	yes	very unlikely/unlikely	4	3	18-34	male	tertiary or above	single	urban			1	0	.77233545	0	1	.7723355	0	0	0	1
1860	2013	buying at least monthly	5			yes	no	likely/very likely	2	2	18-34	male	tertiary or above	single	urban	never	never	0	0	1.0470883	0	1	1.047088	0	0	0	1
1861	2013	never or buy less than monthly	1			no	no	very unlikely/unlikely	4	3	>=55	male	primary or below	married or formerly married	urban			1	0	.14060577	0	0	.1406058	0	1	0	0
1862	2013	never or buy less than monthly	1			no	yes	very unlikely/unlikely	3	2	>=55	female	primary or below	married or formerly married	urban			0	0	.09597615	0	0	.0959762	0	1	0	0
1863	2013	never or buy less than monthly	1			no	yes	very unlikely/unlikely	5	2	35-54	female	secondary	married or formerly married	urban			1	0	.14608739	0	0	.1460874	1	0	1	0
1864	2013	never or buy less than monthly	2			no	yes	likely/very likely	4	3	>=55	female	secondary	married or formerly married	urban	never	never	1	0	.15388281	0	0	.1538828	0	1	1	0
1865	2013	never or buy less than monthly	1			yes	no	very unlikely/unlikely	4	5	35-54	female	primary or below	married or formerly married	urban			1	1	1.2302725	0	0	1.230273	1	0	0	0
1866	2013	buying at least monthly	8			no	no	very unlikely/unlikely	4	2	35-54	female	secondary	married or formerly married	urban			1	0	.8632941	0	1	.8632941	1	0	1	0
1867	2013	buying at least monthly	5			no	no	very unlikely/unlikely	4	2	35-54	female	secondary	married or formerly married	urban	never	never	1	0	1.5758539	0	1	1.575854	1	0	1	0
1868	2013	never or buy less than monthly	2			no	yes	very unlikely/unlikely	2	4	35-54	female	tertiary or above	married or formerly married	urban			0	1	.17753669	0	0	.1775367	1	0	0	1
1869	2013	never or buy less than monthly	1			no	yes	very unlikely/unlikely	5	4	18-34	female	tertiary or above	single	urban			1	1	.14608739	0	0	.1460874	0	0	0	1
1870	2013	buying at least monthly	9			no	yes	likely/very likely	2	3	35-54	male	secondary	married or formerly married	urban	never	sometimes/usually/always	0	0	.12907588	0	1	.1290759	1	0	1	0
1871	2013	buying at least monthly	4			no	no	likely/very likely	4	3	18-34	male	tertiary or above	single	urban			1	0	3.9289517	1	0	3.928952	0	0	0	1
1872	2013	buying at least monthly	4			no	yes	very unlikely/unlikely	5	4	35-54	male	tertiary or above	married or formerly married	urban	never	never	1	1	2.2593211	1	0	2.259321	1	0	0	1
1873	2013	never or buy less than monthly	1			no	yes		4	4	18-34	female	tertiary or above	single	urban			1	1	1.1682898	0	0	1.16829	0	0	0	1
1874	2013	never or buy less than monthly	1			no	no	likely/very likely	4	4	>=55	female	secondary	married or formerly married	urban			1	1	2.3167062	0	0	2.316706	0	1	1	0
1875	2013	never or buy less than monthly	1			no	yes	very unlikely/unlikely	5	2	>=55	male	tertiary or above	married or formerly married	urban			1	0	.77233545	0	0	.7723355	0	1	0	1
1876	2013	never or buy less than monthly	1			no	no	very unlikely/unlikely	4	4	35-54	male	tertiary or above	married or formerly married	urban			1	1	1.9945723	0	0	1.994572	1	0	0	1
1877	2013	buying at least monthly	5			no	yes	very unlikely/unlikely	3	4	>=55	female	tertiary or above	married or formerly married	urban	never	never	0	1	1.3933383	0	1	1.393338	0	1	0	1
1878	2013	buying at least monthly	3			no	no	very unlikely/unlikely	4	2	35-54	male	tertiary or above	married or formerly married	urban	never	never	1	0	.67025922	1	0	.6702592	1	0	0	1
1879	2013	buying at least monthly	4			no	no	likely/very likely	4	3	35-54	female	tertiary or above	married or formerly married	urban			1	0	.8632941	1	0	.8632941	1	0	0	1
1880	2013	buying at least monthly	6			no	yes	very unlikely/unlikely	4	2	18-34	male	secondary	married or formerly married	urban	never	never	1	0	1.5331818	0	1	1.533182	0	0	1	0
1881	2013	never or buy less than monthly	1			no	yes	likely/very likely	4	4	>=55	female	tertiary or above	married or formerly married	urban			1	1	2.4661033	0	0	2.466103	0	1	0	1
1882	2013	never or buy less than monthly	1			no	yes	very unlikely/unlikely	5	2	35-54	male	tertiary or above	married or formerly married	urban			1	0	1.3526269	0	0	1.352627	1	0	0	1
1883	2013	buying at least monthly	4			no	yes	very unlikely/unlikely	2	4	35-54	female	secondary	married or formerly married	urban	never	never	0	1	1.5758539	1	0	1.575854	1	0	1	0
1884	2013	never or buy less than monthly	2			no	no	very unlikely/unlikely	3	3	>=55	female	primary or below	married or formerly married	urban			0	0	1.1859476	0	0	1.185948	0	1	0	0
1885	2013	buying at least monthly	4			no	no	very unlikely/unlikely	4	2	>=55	female	secondary	married or formerly married	urban	never	never	1	0	2.2593211	1	0	2.259321	0	1	1	0
1886	2013	never or buy less than monthly	1			no	no	very unlikely/unlikely	2	2	35-54	female	secondary	married or formerly married	urban			0	0	1.3526269	0	0	1.352627	1	0	1	0
1887	2013	never or buy less than monthly	1			yes	no	very unlikely/unlikely	4	4	>=55	male	secondary	married or formerly married	urban			1	1	.20437233	0	0	.2043723	0	1	1	0
1888	2013	buying at least monthly	6			no	yes	very unlikely/unlikely	4	2	35-54	male	secondary	married or formerly married	urban			1	0	.20617442	0	1	.2061744	1	0	1	0
1889	2013	never or buy less than monthly	1			no	yes	likely/very likely	5	3	35-54	female	tertiary or above	married or formerly married	urban			1	0	.23496887	0	0	.2349689	1	0	0	1
1890	2013	buying at least monthly	4			no	yes	very unlikely/unlikely	2	2	35-54	female	tertiary or above	married or formerly married	urban	sometimes/usually/always	never	0	0	5.6332722	1	0	5.633272	1	0	0	1
1891	2013	buying at least monthly	6			no	yes	likely/very likely	5	4	35-54	female	secondary	married or formerly married	urban	never	never	1	1	1.9879003	0	1	1.9879	1	0	1	0
1892	2013	buying at least monthly	4			no	yes	very unlikely/unlikely	5	4	>=55	female	tertiary or above	married or formerly married	urban	never	never	1	1	.8632941	1	0	.8632941	0	1	0	1
1893	2013	buying at least monthly	6			no	yes	very unlikely/unlikely	4	2	18-34	female	tertiary or above	married or formerly married	urban	never	never	1	0	1.1682898	0	1	1.16829	0	0	0	1
1894	2013	never or buy less than monthly	1			no	yes	very unlikely/unlikely	5	4	>=55	female	secondary	married or formerly married	urban			1	1	5.0204201	0	0	5.02042	0	1	1	0
1895	2013	never or buy less than monthly	1			no	yes	very unlikely/unlikely	2	2	35-54	female	primary or below	married or formerly married	urban			0	0	1.928416	0	0	1.928416	1	0	0	0
1896	2013	buying at least monthly	3			no	no	very unlikely/unlikely	4	4	35-54	female	secondary	married or formerly married	urban	never	never	1	1	.8632941	1	0	.8632941	1	0	1	0
1897	2013	never or buy less than monthly	1			no	yes	very unlikely/unlikely	4	4	>=55	female	secondary	married or formerly married	urban			1	1	.49626801	0	0	.496268	0	1	1	0
1898	2013	never or buy less than monthly	1			no	yes	very unlikely/unlikely	4	2	35-54	female	tertiary or above	married or formerly married	urban			1	0	1.5758539	0	0	1.575854	1	0	0	1
1899	2013	never or buy less than monthly	1			no	no	very unlikely/unlikely	2	4	18-34	female	tertiary or above	married or formerly married	urban			0	1	.8632941	0	0	.8632941	0	0	0	1
1900	2013	buying at least monthly	4			yes	no	very unlikely/unlikely	2	2	18-34	female	tertiary or above	single	urban			0	0	1.1859476	1	0	1.185948	0	0	0	1
1901	2013					no	yes	very unlikely/unlikely	4	3	>=55	male	tertiary or above	married or formerly married	urban			1	0	2.2593211	0	0	2.259321	0	1	0	1
1902	2013	buying at least monthly	8			no	no	very unlikely/unlikely	2	2	18-34	female	secondary	single	urban			0	0	.33223836	0	1	.3322383	0	0	1	0
1903	2013	buying at least monthly	5			no	no	very unlikely/unlikely	3	2	>=55	female	tertiary or above	married or formerly married	urban	never	never	0	0	.14060577	0	1	.1406058	0	1	0	1
1904	2013	never or buy less than monthly	1			no	yes	very unlikely/unlikely	5	4	35-54	male	secondary	married or formerly married	urban			1	1	1.0470883	0	0	1.047088	1	0	1	0
1905	2013	buying at least monthly	4			no	yes	likely/very likely	4	4	>=55	female	primary or below	married or formerly married	urban	sometimes/usually/always	never	1	1	1.0470883	1	0	1.047088	0	1	0	0
1906	2013	buying at least monthly	8			no	yes	very unlikely/unlikely	4	4	35-54	male	secondary	married or formerly married	urban	never	never	1	1	.77233545	0	1	.7723355	1	0	1	0
1907	2013	buying at least monthly	4			no	yes	very unlikely/unlikely	4	3	18-34	male	tertiary or above	married or formerly married	urban	never	never	1	0	1.2302725	1	0	1.230273	0	0	0	1
1908	2013	buying at least monthly	6			no	yes	very unlikely/unlikely	4	4	35-54	male	secondary	married or formerly married	urban	never	never	1	1	.09597615	0	1	.0959762	1	0	1	0
1909	2013	buying at least monthly	3			no	yes	very unlikely/unlikely	2	4	35-54	male	tertiary or above	married or formerly married	urban			0	1	.11731436	1	0	.1173144	1	0	0	1
1910	2013	never or buy less than monthly	1			no	no	very unlikely/unlikely	3	4	35-54	male	primary or below	married or formerly married	urban			0	1	.29094042	0	0	.2909404	1	0	0	0
1911	2013	buying at least monthly	7			no	no	very unlikely/unlikely	3	3	35-54	female	secondary	married or formerly married	urban	sometimes/usually/always	never	0	0	.24346403	0	1	.243464	1	0	1	0
1912	2013	never or buy less than monthly	1			no	yes	likely/very likely	4	2	>=55	male	primary or below	married or formerly married	urban			1	0	.57219368	0	0	.5721937	0	1	0	0
1913	2013	never or buy less than monthly	1			no	yes	very unlikely/unlikely	4	3	18-34	female	secondary	married or formerly married	urban			1	0	.15388281	0	0	.1538828	0	0	1	0
1914	2013	buying at least monthly	6			no	no	very unlikely/unlikely	4	2	35-54	female	primary or below	married or formerly married	urban	never	never	1	0	.19848627	0	1	.1984863	1	0	0	0
1915	2013	never or buy less than monthly	1			no	yes	very unlikely/unlikely	3	4	>=55	male	secondary	married or formerly married	urban			0	1	.12907588	0	0	.1290759	0	1	1	0
1916	2013	buying at least monthly	5			no	yes	very unlikely/unlikely	4	2	>=55	female	primary or below	married or formerly married	urban	sometimes/usually/always	never	1	0	.15406422	0	1	.1540642	0	1	0	0
1917	2013	buying at least monthly	3			no	yes	very unlikely/unlikely	4	3	35-54	female	secondary	married or formerly married	urban		sometimes/usually/always	1	0	.19848627	1	0	.1984863	1	0	1	0
1918	2013	never or buy less than monthly	1			no	yes	very unlikely/unlikely	4	4	18-34	male	tertiary or above	married or formerly married	urban			1	1	.12907588	0	0	.1290759	0	0	0	1
1919	2013	never or buy less than monthly	1			no	yes	very unlikely/unlikely	4	4	18-34	male	secondary	single	urban			1	1	.2484995	0	0	.2484995	0	0	1	0
1920	2013	buying at least monthly	8			no	yes	likely/very likely	3	4	>=55	female	secondary	married or formerly married	urban			0	1	1.0470883	0	1	1.047088	0	1	1	0
1921	2013	buying at least monthly	4			no	no	very unlikely/unlikely	2	2	18-34	male	tertiary or above	single	urban			0	0	1.9080037	1	0	1.908004	0	0	0	1
1922	2013	buying at least monthly	4			no	yes	very unlikely/unlikely	3	4	35-54	female	primary or below	married or formerly married	urban	never	never	0	1	1.5758539	1	0	1.575854	1	0	0	0
1923	2013	buying at least monthly	4			no	yes	very unlikely/unlikely	1	5	18-34	male	tertiary or above	single	urban	never	never	0	1	2.2593211	1	0	2.259321	0	0	0	1
1924	2013	buying at least monthly	8			no	yes	very unlikely/unlikely	3	3	>=55	female	primary or below	married or formerly married	urban	sometimes/usually/always	sometimes/usually/always	0	0	.67025922	0	1	.6702592	0	1	0	0
1925	2013	buying at least monthly	5			no	yes	very unlikely/unlikely	3	2	18-34	female	tertiary or above	married or formerly married	urban	never	never	0	0	.8632941	0	1	.8632941	0	0	0	1
1926	2013	buying at least monthly	3			no	yes	very unlikely/unlikely	4	5	35-54	female	tertiary or above	married or formerly married	urban	never	never	1	1	.18495482	1	0	.1849548	1	0	0	1
1927	2013	buying at least monthly	5			no	yes	very unlikely/unlikely	2	3	35-54	female	secondary	married or formerly married	urban	never	sometimes/usually/always	0	0	.8632941	0	1	.8632941	1	0	1	0
1928	2013	never or buy less than monthly	1			no	yes	very unlikely/unlikely	5	4	35-54	male	tertiary or above	married or formerly married	urban			1	1	1.5758539	0	0	1.575854	1	0	0	1
1929	2013	buying at least monthly	4			no	yes	likely/very likely	4	3	35-54	female	tertiary or above	married or formerly married	urban	never	never	1	0	.77233545	1	0	.7723355	1	0	0	1
1930	2013	buying at least monthly	6			no	no	very unlikely/unlikely	4	3	35-54	female	secondary	married or formerly married	urban	never	never	1	0	.67025922	0	1	.6702592	1	0	1	0
1931	2013	buying at least monthly	3			no	yes	likely/very likely	4	5	35-54	female	tertiary or above	married or formerly married	urban			1	1	.25080292	1	0	.2508029	1	0	0	1
1932	2013	never or buy less than monthly	2			no	yes	very unlikely/unlikely	4	3	18-34	male	secondary	married or formerly married	urban			1	0	1.1859476	0	0	1.185948	0	0	1	0
1933	2013	never or buy less than monthly	1			no	yes	likely/very likely	2	4	18-34	female	secondary	married or formerly married	urban			0	1	.31488794	0	0	.3148879	0	0	1	0
1934	2013	buying at least monthly	6			no	yes	likely/very likely	4	4	18-34	female	tertiary or above	single	urban	never	never	1	1	.2484995	0	1	.2484995	0	0	0	1
1935	2013	never or buy less than monthly	1			no	no	very unlikely/unlikely	3	3	>=55	female	primary or below	married or formerly married	urban			0	0	.2484995	0	0	.2484995	0	1	0	0
1936	2013	buying at least monthly	4			no	no	very unlikely/unlikely	4	4	>=55	female	secondary	married or formerly married	urban	sometimes/usually/always	never	1	1	1.9945723	1	0	1.994572	0	1	1	0
1937	2013	buying at least monthly	3			no	yes	very unlikely/unlikely	4	3	35-54	female	secondary	married or formerly married	urban	never	never	1	0	1.9945723	1	0	1.994572	1	0	1	0
1938	2013	never or buy less than monthly	1			no	no	very unlikely/unlikely	3	4	35-54	male	tertiary or above	married or formerly married	urban			0	1	1.9945723	0	0	1.994572	1	0	0	1
1939	2013	buying at least monthly	6			no	no	very unlikely/unlikely	3	2	18-34	male	tertiary or above	single	urban	sometimes/usually/always	never	0	0	.67025922	0	1	.6702592	0	0	0	1
1940	2013	never or buy less than monthly	1			no	yes	very unlikely/unlikely	2	2	35-54	female	tertiary or above	married or formerly married	urban			0	0	3.9289517	0	0	3.928952	1	0	0	1
1941	2013	never or buy less than monthly	1			no	yes	very unlikely/unlikely	3	3	18-34	female	tertiary or above	married or formerly married	urban			0	0	.8632941	0	0	.8632941	0	0	0	1
1942	2013	buying at least monthly	3			no	yes	very unlikely/unlikely	5	3	35-54	male	primary or below	married or formerly married	urban	never	never	1	0	1.9945723	1	0	1.994572	1	0	0	0
1943	2013	never or buy less than monthly	1			no	no	very unlikely/unlikely	4	3	35-54	female	secondary	married or formerly married	urban			1	0	1.5758539	0	0	1.575854	1	0	1	0
1944	2013	never or buy less than monthly	1			no	yes	very unlikely/unlikely	5	3	>=55	female	secondary	married or formerly married	urban			1	0	.18452896	0	0	.184529	0	1	1	0
1945	2013	buying at least monthly	4			no	yes	likely/very likely	5	3	35-54	male	secondary	married or formerly married	urban	never	never	1	0	.45934433	1	0	.4593443	1	0	1	0
1946	2013	never or buy less than monthly	1			no	yes	very unlikely/unlikely	4	4	35-54	male	tertiary or above	married or formerly married	urban			1	1	.31488794	0	0	.3148879	1	0	0	1
1947	2013	buying at least monthly	5			no	no	very unlikely/unlikely	4	3	35-54	male	tertiary or above	married or formerly married	urban	never	never	1	0	.29488274	0	1	.2948827	1	0	0	1
1948	2013	never or buy less than monthly	1			no	yes	very unlikely/unlikely	4	2	35-54	female	tertiary or above	married or formerly married	urban			1	0	.12686051	0	0	.1268605	1	0	0	1
1949	2013	buying at least monthly	5			no	yes	very unlikely/unlikely	4	4	18-34	female	tertiary or above	single	urban			1	1	.12686051	0	1	.1268605	0	0	0	1
1950	2013	never or buy less than monthly	1			no	yes	likely/very likely	5	4	>=55	male	tertiary or above	married or formerly married	urban			1	1	2.3167062	0	0	2.316706	0	1	0	1
1951	2013	never or buy less than monthly	1			no	yes	likely/very likely	3	3	35-54	female	secondary	married or formerly married	urban			0	0	.2020523	0	0	.2020523	1	0	1	0
1952	2013	buying at least monthly	6			no	no	very unlikely/unlikely	4	2	18-34	female	secondary	married or formerly married	urban	sometimes/usually/always	never	1	0	.25080292	0	1	.2508029	0	0	1	0
1953	2013	buying at least monthly	6			no	yes	very unlikely/unlikely	4	3	>=55	female	secondary	married or formerly married	urban	sometimes/usually/always	never	1	0	.2484995	0	1	.2484995	0	1	1	0
1954	2013	buying at least monthly	8			no	yes	very unlikely/unlikely	4	2	35-54	male	secondary	married or formerly married	urban	never	never	1	0	.8632941	0	1	.8632941	1	0	1	0
1955	2013	buying at least monthly	4			no	no	very unlikely/unlikely	2	3	>=55	female	secondary	married or formerly married	urban			0	0	1.928416	1	0	1.928416	0	1	1	0
1956	2013	never or buy less than monthly	1			no	yes	likely/very likely	3	4	18-34	male	secondary	married or formerly married	urban			0	1	1.9080037	0	0	1.908004	0	0	1	0
1957	2013	buying at least monthly	3			no	yes	very unlikely/unlikely	4	4	18-34	female	secondary	single	urban			1	1	1.2302725	1	0	1.230273	0	0	1	0
1958	2013	buying at least monthly	6			no	no	very unlikely/unlikely	4	4	18-34	male	tertiary or above	single	urban			1	1	.8632941	0	1	.8632941	0	0	0	1
1959	2013	buying at least monthly	4			yes	no	likely/very likely	3	5	18-34	female	tertiary or above	single	urban			0	1	1.9945723	1	0	1.994572	0	0	0	1
1960	2013	buying at least monthly	8			no	no	very unlikely/unlikely	4	2	35-54	male	tertiary or above	married or formerly married	urban	never	never	1	0	1.9080037	0	1	1.908004	1	0	0	1
1961	2013	buying at least monthly	4			no	yes	very unlikely/unlikely	4	4	18-34	female	tertiary or above	married or formerly married	urban	never	never	1	1	2.4661033	1	0	2.466103	0	0	0	1
1962	2013	buying at least monthly	6			no	no	very unlikely/unlikely	5	2	35-54	female	secondary	married or formerly married	urban	never	never	1	0	.8632941	0	1	.8632941	1	0	1	0
1963	2013	buying at least monthly	5			no	no	very unlikely/unlikely	4	3	35-54	male	secondary	married or formerly married	urban	never	never	1	0	1.0470883	0	1	1.047088	1	0	1	0
1964	2013	buying at least monthly	6			no	no	very unlikely/unlikely	3	4	>=55	male	secondary	married or formerly married	urban	sometimes/usually/always	never	0	1	.48792237	0	1	.4879224	0	1	1	0
1965	2013	never or buy less than monthly	1			no	yes	very unlikely/unlikely	3	2	18-34	female	secondary	married or formerly married	urban			0	0	.12686051	0	0	.1268605	0	0	1	0
1966	2013	buying at least monthly	7			no	yes	likely/very likely	5	2	18-34	male	tertiary or above	married or formerly married	urban	never	never	1	0	.36721663	0	1	.3672166	0	0	0	1
1967	2013	buying at least monthly	6			no	yes	very unlikely/unlikely	2	2	18-34	male	secondary	married or formerly married	urban			0	0	1.39605	0	1	1.39605	0	0	1	0
1968	2013	buying at least monthly	7			no	yes	likely/very likely	2	3	>=55	female	tertiary or above	married or formerly married	urban		never	0	0	.29488274	0	1	.2948827	0	1	0	1
1969	2013	buying at least monthly	3			no	yes	very unlikely/unlikely	5	3	>=55	female	secondary	married or formerly married	urban	never	never	1	0	1.928416	1	0	1.928416	0	1	1	0
1970	2013	never or buy less than monthly	1			no	yes	very unlikely/unlikely	2	4	>=55	female	tertiary or above	married or formerly married	urban			0	1	1.0470883	0	0	1.047088	0	1	0	1
1971	2013	never or buy less than monthly	1			no	yes	very unlikely/unlikely	5	2	35-54	female	tertiary or above	married or formerly married	urban			1	0	.77233545	0	0	.7723355	1	0	0	1
1972	2013	never or buy less than monthly	1			no	yes	very unlikely/unlikely	3	2	18-34	female	secondary	married or formerly married	urban			0	0	1.3526269	0	0	1.352627	0	0	1	0
1973	2013	buying at least monthly	8			no	yes	very unlikely/unlikely	3	3	35-54	male	secondary	married or formerly married	urban	never	never	0	0	1.2302725	0	1	1.230273	1	0	1	0
1974	2013	buying at least monthly	4			no	no	very unlikely/unlikely	2	2	35-54	female	tertiary or above	married or formerly married	urban	sometimes/usually/always	never	0	0	3.9289517	1	0	3.928952	1	0	0	1
1975	2013	buying at least monthly	7			no	yes	likely/very likely	4	4	18-34	male	tertiary or above	married or formerly married	urban	sometimes/usually/always	sometimes/usually/always	1	1	1.5331818	0	1	1.533182	0	0	0	1
1976	2013	never or buy less than monthly	1			no	yes	likely/very likely	4	4	18-34	female	tertiary or above	married or formerly married	urban			1	1	.17753669	0	0	.1775367	0	0	0	1
1977	2013	buying at least monthly	4			no	no	very unlikely/unlikely	3	3	18-34	female	secondary	married or formerly married	urban	never	never	0	0	1.928416	1	0	1.928416	0	0	1	0
1978	2013	buying at least monthly	4			no	yes	very unlikely/unlikely	2	4	35-54	female	secondary	married or formerly married	urban	never	never	0	1	1.5331818	1	0	1.533182	1	0	1	0
1979	2013	buying at least monthly	6			no	yes	very unlikely/unlikely	4	2	35-54	female	primary or below	married or formerly married	urban	never	sometimes/usually/always	1	0	1.928416	0	1	1.928416	1	0	0	0
1980	2013	never or buy less than monthly	1			no	yes	very unlikely/unlikely	5	3	35-54	female	tertiary or above	married or formerly married	urban			1	0	1.1859476	0	0	1.185948	1	0	0	1
1981	2013	never or buy less than monthly	1			no	yes	very unlikely/unlikely	4	4	18-34	female	tertiary or above	married or formerly married	urban			1	1	.49626801	0	0	.496268	0	0	0	1
1982	2013	buying at least monthly	4			no	yes	likely/very likely	5	1	18-34	female	tertiary or above	married or formerly married	urban	sometimes/usually/always	never	1	0	.39027161	1	0	.3902716	0	0	0	1
1983	2013	buying at least monthly	5			no	no	likely/very likely	2	2	35-54	female	secondary	married or formerly married	urban	never	never	0	0	.35420642	0	1	.3542064	1	0	1	0
1984	2013	buying at least monthly	6			no	no	very unlikely/unlikely	4	2	18-34	male	tertiary or above	married or formerly married	urban	never	sometimes/usually/always	1	0	.2020523	0	1	.2020523	0	0	0	1
1985	2013	never or buy less than monthly	1			no	no	very unlikely/unlikely	3	2	>=55	female	primary or below	single	urban			0	0	.49626801	0	0	.496268	0	1	0	0
1986	2013	buying at least monthly	6			no	no	very unlikely/unlikely	3	2	>=55	female	primary or below	married or formerly married	urban			0	0	.20437233	0	1	.2043723	0	1	0	0
1987	2013	buying at least monthly	5			no	no	very unlikely/unlikely	4	3	35-54	female	secondary	married or formerly married	urban	never	never	1	0	.77233545	0	1	.7723355	1	0	1	0
1988	2013	buying at least monthly	3			no	yes	very unlikely/unlikely	4	2	35-54	male	secondary	married or formerly married	urban	sometimes/usually/always	never	1	0	.20437233	1	0	.2043723	1	0	1	0
1989	2013	buying at least monthly	8			no	yes	very unlikely/unlikely	4	4	18-34	female	secondary	married or formerly married	urban	sometimes/usually/always	never	1	1	.20437233	0	1	.2043723	0	0	1	0
1990	2013	never or buy less than monthly	1			no	no	very unlikely/unlikely	5	4	18-34	female	tertiary or above	married or formerly married	urban			1	1	.20617442	0	0	.2061744	0	0	0	1
1991	2013	never or buy less than monthly	1			no	yes	likely/very likely	4	4	>=55	female	tertiary or above	married or formerly married	urban			1	1	.35420642	0	0	.3542064	0	1	0	1
1992	2013	never or buy less than monthly	1			no	no	very unlikely/unlikely	4	4	18-34	female	secondary	married or formerly married	urban			1	1	.18452896	0	0	.184529	0	0	1	0
1993	2013	never or buy less than monthly	2			no	yes	very unlikely/unlikely	4	4	18-34	female	secondary	married or formerly married	urban	never	never	1	1	1.2302725	0	0	1.230273	0	0	1	0
1994	2013	buying at least monthly	8			no	yes	very unlikely/unlikely	4	4	18-34	male	tertiary or above	married or formerly married	urban			1	1	1.3526269	0	1	1.352627	0	0	0	1
1995	2013	buying at least monthly	5			no	no	very unlikely/unlikely	4	3	35-54	female	secondary	married or formerly married	urban			1	0	.77233545	0	1	.7723355	1	0	1	0
1996	2013	never or buy less than monthly	1			no	yes	very unlikely/unlikely	4	3	>=55	female	primary or below	married or formerly married	urban			1	0	1.1859476	0	0	1.185948	0	1	0	0
1997	2013	buying at least monthly	3			no	yes	very unlikely/unlikely	4	4	18-34	female	secondary	single	urban			1	1	1.1859476	1	0	1.185948	0	0	1	0
1998	2013	buying at least monthly	3			no	no	likely/very likely	3	3	18-34	male	tertiary or above	married or formerly married	urban			0	0	1.9080037	1	0	1.908004	0	0	0	1
1999	2013	buying at least monthly	7			no	yes	very unlikely/unlikely	2	2	18-34	female	secondary	married or formerly married	urban	never	never	0	0	1.5758539	0	1	1.575854	0	0	1	0
[truncated: 728 more rows]
